# Supplementary material for: Online carbohydrate 3D structure validation with the Privateer web app
Source: Acta Crystallogr F Struct Biol Commun. 2024 Jan 24;80(Pt 2):30–5. doi: 10.1107/S2053230X24000359 (PMC10836424; doi:10.1107/S2053230X24000359)
Supplement: Supplementary file 1 [file f-80-00030-sup1.zip]

Archive with 8 entries (7 files):
- 3qvp_remodel/
- __MACOSX/._3qvp_remodel
- 3qvp_remodel/3qvp_final.pdb
- __MACOSX/3qvp_remodel/._3qvp_final.pdb
- 3qvp_remodel/3qvp_final_mtz.mtz
- __MACOSX/3qvp_remodel/._3qvp_final_mtz.mtz
- 3qvp_remodel/3qvp-remodelled.pdb
- __MACOSX/3qvp_remodel/._3qvp-remodelled.pdb
