# Supplementary material for: Online carbohydrate 3D structure validation with the Privateer web app
Source: Acta Crystallogr F Struct Biol Commun. 2024 Jan 24;80(Pt 2):30–5. doi: 10.1107/S2053230X24000359 (PMC10836424; doi:10.1107/S2053230X24000359)
Supplement: Supplementary file 1 [file f-80-00030-sup1.zip › 3qvp_remodel/3qvp_final.pdb]

HEADER    OXIDOREDUCTASE                          25-FEB-11   3QVP              
TITLE      RESOLUTION                                                           
COMPND     RESOLUTION                                                           
REMARK   3                                                                      
REMARK   3 REFINEMENT.                                                          
REMARK   3   PROGRAM     : REFMAC 5.8.0419                                      
REMARK   3   AUTHORS     : MURSHUDOV,SKUBAK,LEBEDEV,PANNU,                      
REMARK   3                 STEINER,NICHOLLS,WINN,LONG,VAGIN                     
REMARK   3                                                                      
REMARK   3    REFINEMENT TARGET : MAXIMUM LIKELIHOOD                            
REMARK   3                                                                      
REMARK   3  DATA USED IN REFINEMENT.                                            
REMARK   3   RESOLUTION RANGE HIGH (ANGSTROMS) :   1.20                         
REMARK   3   RESOLUTION RANGE LOW  (ANGSTROMS) :  18.61                         
REMARK   3   DATA CUTOFF            (SIGMA(F)) : NONE                           
REMARK   3   COMPLETENESS FOR RANGE        (%) :  97.39                         
REMARK   3   NUMBER OF REFLECTIONS             :  169659                        
REMARK   3                                                                      
REMARK   3  FIT TO DATA USED IN REFINEMENT.                                     
REMARK   3   CROSS-VALIDATION METHOD          : THROUGHOUT                      
REMARK   3   FREE R VALUE TEST SET SELECTION  : RANDOM                          
REMARK   3   R VALUE     (WORKING + TEST SET) : 0.16655                         
REMARK   3   R VALUE            (WORKING SET) :  0.16568                        
REMARK   3   FREE R VALUE                     :  0.18314                        
REMARK   3   FREE R VALUE TEST SET SIZE   (%) :  5.0                            
REMARK   3   FREE R VALUE TEST SET COUNT      :  8923                           
REMARK   3                                                                      
REMARK   3  FIT IN THE HIGHEST RESOLUTION BIN.                                  
REMARK   3   TOTAL NUMBER OF BINS USED           :      20                      
REMARK   3   BIN RESOLUTION RANGE HIGH           :    1.200                     
REMARK   3   BIN RESOLUTION RANGE LOW            :    1.231                     
REMARK   3   REFLECTION IN BIN     (WORKING SET) :    12374                     
REMARK   3   BIN COMPLETENESS (WORKING+TEST) (%) :    97.19                     
REMARK   3   BIN R VALUE           (WORKING SET) :    0.299                     
REMARK   3   BIN FREE R VALUE SET COUNT          :      661                     
REMARK   3   BIN FREE R VALUE                    :    0.304                     
REMARK   3                                                                      
REMARK   3  NUMBER OF NON-HYDROGEN ATOMS USED IN REFINEMENT.                    
REMARK   3   ALL ATOMS                :     5384                                
REMARK   3                                                                      
REMARK   3  B VALUES.                                                           
REMARK   3   FROM WILSON PLOT           (A**2) : NULL                           
REMARK   3   MEAN B VALUE      (OVERALL, A**2) :  11.248                        
REMARK   3   OVERALL ANISOTROPIC B VALUE.                                       
REMARK   3    B11 (A**2) :     0.07                                             
REMARK   3    B22 (A**2) :    -0.03                                             
REMARK   3    B33 (A**2) :    -0.04                                             
REMARK   3    B12 (A**2) :     0.00                                             
REMARK   3    B13 (A**2) :    -0.00                                             
REMARK   3    B23 (A**2) :     0.00                                             
REMARK   3                                                                      
REMARK   3  ESTIMATED OVERALL COORDINATE ERROR.                                 
REMARK   3   ESU BASED ON R VALUE                            (A):   0.039       
REMARK   3   ESU BASED ON FREE R VALUE                       (A):   0.040       
REMARK   3   ESU BASED ON MAXIMUM LIKELIHOOD                 (A):   0.032       
REMARK   3   ESU FOR B VALUES BASED ON MAXIMUM LIKELIHOOD (A**2):   0.743       
REMARK   3                                                                      
REMARK   3 CORRELATION COEFFICIENTS.                                            
REMARK   3   CORRELATION COEFFICIENT FO-FC      :   0.973                       
REMARK   3   CORRELATION COEFFICIENT FO-FC FREE :   0.968                       
REMARK   3                                                                      
REMARK   3  RMS DEVIATIONS FROM IDEAL VALUES        COUNT    RMS    WEIGHT      
REMARK   3   BOND LENGTHS REFINED ATOMS        (A):  4765 ; 0.012 ; 0.012       
REMARK   3   BOND LENGTHS OTHERS               (A):  4256 ; 0.002 ; 0.016       
REMARK   3   BOND ANGLES REFINED ATOMS   (DEGREES):  6522 ; 1.953 ; 1.807       
REMARK   3   BOND ANGLES OTHERS          (DEGREES):  9808 ; 0.666 ; 1.735       
REMARK   3   TORSION ANGLES, PERIOD 1    (DEGREES):   580 ; 6.669 ; 5.000       
REMARK   3   TORSION ANGLES, PERIOD 2    (DEGREES):    22 ; 6.779 ; 5.000       
REMARK   3   TORSION ANGLES, PERIOD 3    (DEGREES):   679 ;10.836 ;10.000       
REMARK   3   CHIRAL-CENTER RESTRAINTS       (A**3):   744 ; 0.100 ; 0.200       
REMARK   3   GENERAL PLANES REFINED ATOMS      (A):  5637 ; 0.012 ; 0.020       
REMARK   3   GENERAL PLANES OTHERS             (A):  1084 ; 0.001 ; 0.020       
REMARK   3                                                                      
REMARK   3  ISOTROPIC THERMAL FACTOR RESTRAINTS.     COUNT   RMS    WEIGHT      
REMARK   3   MAIN-CHAIN BOND REFINED ATOMS  (A**2):  2323 ; 1.178 ; 1.056       
REMARK   3   MAIN-CHAIN BOND OTHER ATOMS    (A**2):  2323 ; 1.175 ; 1.056       
REMARK   3   MAIN-CHAIN ANGLE REFINED ATOMS (A**2):  2902 ; 1.782 ; 1.898       
REMARK   3   MAIN-CHAIN ANGLE OTHER ATOMS (A**2)  :  2903 ; 1.785 ; 1.901       
REMARK   3   SIDE-CHAIN BOND REFINED ATOMS  (A**2):  2442 ; 2.197 ; 1.315       
REMARK   3   SIDE-CHAIN BOND OTHER ATOMS  (A**2)  :  2443 ; 2.197 ; 1.315       
REMARK   3   SIDE-CHAIN ANGLE OTHER ATOMS (A**2)  :  3621 ; 3.278 ; 2.306       
REMARK   3   LONG RANGE B REFINED ATOMS (A**2)    :  5578 ; 6.611 ;  14.42      
REMARK   3   LONG RANGE B OTHER ATOMS (A**2)      :  5367 ; 6.483 ;  12.63      
REMARK   3                                                                      
REMARK   3  NCS RESTRAINTS STATISTICS                                           
REMARK   3   NUMBER OF NCS GROUPS : NULL                                        
REMARK   3                                                                      
REMARK   3  TWIN DETAILS                                                        
REMARK   3   NUMBER OF TWIN DOMAINS  : NULL                                     
REMARK   3                                                                      
REMARK   3                                                                      
REMARK   3  TLS DETAILS                                                         
REMARK   3   NUMBER OF TLS GROUPS  : NULL                                       
REMARK   3                                                                      
REMARK   3                                                                      
REMARK   3  BULK SOLVENT MODELLING.                                             
REMARK   3   METHOD USED :  MASK                                                
REMARK   3   PARAMETERS FOR MASK CALCULATION                                    
REMARK   3   VDW PROBE RADIUS   :   1.20                                        
REMARK   3   ION PROBE RADIUS   :   0.80                                        
REMARK   3   SHRINKAGE RADIUS   :   0.80                                        
REMARK   3                                                                      
REMARK   3  OTHER REFINEMENT REMARKS:                                           
REMARK   3  HYDROGENS HAVE BEEN ADDED IN THE RIDING POSITIONS                   
REMARK   3  U VALUES      : REFINED INDIVIDUALLY                                
REMARK   3                                                                      
LINKR        C1  NAG A 704                 ND2 ASN A  89                pyr-ASN 
LINKR        O4  NAG A 704                 C1  NAG A 705                BETA1-4 
LINKR        O4  NAG A 705                 C1  BMA A 706                BETA1-4 
LINKR        O3  BMA A 706                 C1  MAN A 707                ALPHA1-3
LINKR        O6  BMA A 706                 C1  MAN A 708                ALPHA1-6
LINKR        O2  MAN A 707                 C1  MAN A 709                ALPHA1-2
LINKR        O2  MAN A 709                 C1  MAN A 710                ALPHA1-2
LINKR        C1  NAG A 603                 ND2 ASN A 161                pyr-ASN 
LINKR        C1  NAG A 604                 ND2 ASN A 355                pyr-ASN 
LINKR        C1  NAG A 605                 ND2 ASN A 388                pyr-ASN 
CISPEP   1 ILE A  489    PRO A  490                    0.00                     
SSBOND   1 CYS A  164    CYS A  206                                             
CRYST1   69.560  119.147  142.188  90.00  90.00  90.00 C 2 2 21                 
SCALE1      0.014376  0.000000  0.000000        0.00000                         
SCALE2     -0.000000  0.008393  0.000000        0.00000                         
SCALE3      0.000000 -0.000000  0.007033        0.00000                         
ATOM      1  N   GLY A   3     -20.096 -51.655  28.204  1.00 31.27           N  
ATOM      2  CA  GLY A   3     -19.966 -50.186  28.122  1.00 25.49           C  
ATOM      3  C   GLY A   3     -18.548 -49.767  27.736  1.00 20.60           C  
ATOM      4  O   GLY A   3     -17.604 -50.548  27.737  1.00 19.60           O  
ATOM      5  N   ILE A   4     -18.382 -48.494  27.386  1.00 17.98           N  
ATOM      6  CA  ILE A   4     -17.124 -48.098  26.780  1.00 15.81           C  
ATOM      7  C   ILE A   4     -15.964 -48.248  27.759  1.00 13.93           C  
ATOM      8  O   ILE A   4     -14.883 -48.682  27.367  1.00 14.93           O  
ATOM      9  CB  ILE A   4     -17.193 -46.695  26.173  1.00 14.65           C  
ATOM     10  CG1 ILE A   4     -15.877 -46.379  25.498  1.00 15.31           C  
ATOM     11  CG2 ILE A   4     -17.567 -45.631  27.211  1.00 15.68           C  
ATOM     12  CD1 ILE A   4     -15.890 -45.150  24.608  1.00 15.42           C  
ATOM     13  N   GLU A   5     -16.144 -47.868  29.003  1.00 14.78           N  
ATOM     14  CA  GLU A   5     -15.016 -47.828  29.909  1.00 17.79           C  
ATOM     15  C   GLU A   5     -14.406 -49.209  30.087  1.00 18.68           C  
ATOM     16  O   GLU A   5     -13.185 -49.335  30.205  1.00 18.70           O  
ATOM     17  CB  GLU A   5     -15.406 -47.214  31.249  1.00 23.55           C  
ATOM     18  CG  GLU A   5     -15.516 -45.704  31.081  1.00 33.26           C  
ATOM     19  CD  GLU A   5     -15.041 -44.886  32.253  1.00 35.21           C  
ATOM     20  OE1 GLU A   5     -13.820 -44.662  32.453  1.00 40.50           O  
ATOM     21  OE2 GLU A   5     -15.967 -44.510  32.987  1.00 47.82           O  
ATOM     22  N   ALA A   6     -15.232 -50.263  30.134  1.00 17.30           N  
ATOM     23  CA  ALA A   6     -14.681 -51.601  30.271  1.00 18.99           C  
ATOM     24  C   ALA A   6     -13.918 -52.025  29.022  1.00 18.87           C  
ATOM     25  O   ALA A   6     -13.145 -52.966  29.108  1.00 23.42           O  
ATOM     26  CB  ALA A   6     -15.818 -52.594  30.582  1.00 20.39           C  
ATOM     27  N   SER A   7     -14.135 -51.400  27.852  1.00 16.55           N  
ATOM     28  CA  SER A   7     -13.412 -51.727  26.633  1.00 15.11           C  
ATOM     29  C   SER A   7     -12.013 -51.102  26.596  1.00 13.48           C  
ATOM     30  O   SER A   7     -11.181 -51.538  25.819  1.00 14.52           O  
ATOM     31  CB  SER A   7     -14.196 -51.342  25.380  1.00 16.41           C  
ATOM     32  OG  SER A   7     -14.029 -49.964  25.038  1.00 18.43           O  
ATOM     33  N   LEU A   8     -11.799 -50.023  27.352  1.00 12.01           N  
ATOM     34  CA  LEU A   8     -10.558 -49.254  27.255  1.00 11.95           C  
ATOM     35  C   LEU A   8      -9.447 -50.001  27.976  1.00 12.01           C  
ATOM     36  O   LEU A   8      -9.674 -50.618  29.020  1.00 16.23           O  
ATOM     37  CB  LEU A   8     -10.796 -47.876  27.872  1.00 13.28           C  
ATOM     38  CG  LEU A   8     -11.900 -47.058  27.195  1.00 13.53           C  
ATOM     39  CD1 LEU A   8     -12.069 -45.737  27.920  1.00 14.03           C  
ATOM     40  CD2 LEU A   8     -11.574 -46.806  25.745  1.00 14.14           C  
ATOM     41  N   LEU A   9      -8.259 -49.975  27.415  1.00 10.09           N  
ATOM     42  CA  LEU A   9      -7.090 -50.576  28.065  1.00 10.14           C  
ATOM     43  C   LEU A   9      -6.420 -49.546  28.965  1.00 10.34           C  
ATOM     44  O   LEU A   9      -6.351 -48.361  28.604  1.00 10.85           O  
ATOM     45  CB  LEU A   9      -6.113 -51.005  26.982  1.00 11.42           C  
ATOM     46  CG  LEU A   9      -6.679 -51.932  25.913  1.00 12.20           C  
ATOM     47  CD1 LEU A   9      -5.612 -52.265  24.891  1.00 14.46           C  
ATOM     48  CD2 LEU A   9      -7.284 -53.184  26.565  1.00 13.62           C  
ATOM     49  N   THR A  10      -5.953 -50.013  30.120  1.00 10.33           N  
ATOM     50  CA  THR A  10      -5.242 -49.177  31.074  1.00 10.60           C  
ATOM     51  C   THR A  10      -3.870 -49.736  31.396  1.00 10.21           C  
ATOM     52  O   THR A  10      -2.986 -48.991  31.830  1.00 11.16           O  
ATOM     53  CB  THR A  10      -6.011 -48.990  32.378  1.00 11.73           C  
ATOM     54  OG1 THR A  10      -6.357 -50.255  32.923  1.00 13.00           O  
ATOM     55  CG2 THR A  10      -7.312 -48.246  32.169  1.00 11.96           C  
ATOM     56  N   ASP A  11      -3.661 -51.052  31.262  1.00 11.62           N  
ATOM     57  CA  ASP A  11      -2.443 -51.707  31.686  1.00 11.04           C  
ATOM     58  C   ASP A  11      -1.506 -51.774  30.490  1.00 11.11           C  
ATOM     59  O   ASP A  11      -1.871 -52.407  29.487  1.00 11.55           O  
ATOM     60  CB  ASP A  11      -2.725 -53.084  32.283  1.00 12.75           C  
ATOM     61  CG  ASP A  11      -1.541 -53.702  33.015  1.00 15.95           C  
ATOM     62  OD1 ASP A  11      -0.414 -53.427  32.588  1.00 13.75           O  
ATOM     63  OD2 ASP A  11      -1.791 -54.356  34.096  1.00 19.69           O  
ATOM     64  N   PRO A  12      -0.309 -51.155  30.531  1.00 11.24           N  
ATOM     65  CA  PRO A  12       0.663 -51.302  29.435  1.00 12.03           C  
ATOM     66  C   PRO A  12       0.910 -52.743  29.009  1.00 13.03           C  
ATOM     67  O   PRO A  12       1.197 -52.952  27.826  1.00 14.13           O  
ATOM     68  CB  PRO A  12       1.922 -50.660  29.990  1.00 11.75           C  
ATOM     69  CG  PRO A  12       1.354 -49.604  30.927  1.00 11.53           C  
ATOM     70  CD  PRO A  12       0.187 -50.252  31.583  1.00 11.18           C  
ATOM     71  N   LYS A  13       0.766 -53.695  29.920  1.00 14.12           N  
ATOM     72  CA  LYS A  13       1.047 -55.099  29.599  1.00 14.90           C  
ATOM     73  C   LYS A  13       0.080 -55.587  28.529  1.00 13.32           C  
ATOM     74  O   LYS A  13       0.408 -56.581  27.870  1.00 12.68           O  
ATOM     75  CB  LYS A  13       0.924 -55.982  30.844  1.00 19.66           C  
ATOM     76  CG  LYS A  13       2.094 -55.741  31.809  1.00 31.46           C  
ATOM     77  CD  LYS A  13       3.448 -56.257  31.318  1.00 42.19           C  
ATOM     78  CE  LYS A  13       4.458 -56.526  32.410  1.00 48.33           C  
ATOM     79  NZ  LYS A  13       5.731 -57.008  31.837  1.00 49.75           N  
ATOM     80  N   ASP A  14      -1.098 -54.955  28.343  1.00 12.85           N  
ATOM     81  CA  ASP A  14      -2.063 -55.396  27.352  1.00 12.28           C  
ATOM     82  C   ASP A  14      -1.681 -54.921  25.948  1.00 11.93           C  
ATOM     83  O   ASP A  14      -2.371 -55.316  25.011  1.00 12.92           O  
ATOM     84  CB  ASP A  14      -3.473 -54.997  27.762  1.00 14.46           C  
ATOM     85  CG  ASP A  14      -3.937 -55.736  29.019  1.00 16.85           C  
ATOM     86  OD1 ASP A  14      -3.552 -56.911  29.209  1.00 21.49           O  
ATOM     87  OD2 ASP A  14      -4.832 -55.231  29.728  1.00 20.70           O  
ATOM     88  N   VAL A  15      -0.699 -54.040  25.799  1.00 11.72           N  
ATOM     89  CA  VAL A  15      -0.291 -53.588  24.484  1.00 12.15           C  
ATOM     90  C   VAL A  15       1.191 -53.837  24.195  1.00  9.00           C  
ATOM     91  O   VAL A  15       1.550 -53.932  23.048  1.00  9.58           O  
ATOM     92  CB  VAL A  15      -0.771 -52.178  24.039  1.00 18.82           C  
ATOM     93  CG1 VAL A  15      -1.998 -51.698  24.807  1.00 19.76           C  
ATOM     94  CG2 VAL A  15       0.262 -51.099  24.100  1.00 15.18           C  
ATOM     95  N   SER A  16       2.051 -53.884  25.220  1.00  8.69           N  
ATOM     96  CA  SER A  16       3.479 -54.055  25.041  1.00  9.06           C  
ATOM     97  C   SER A  16       3.769 -55.163  24.016  1.00  8.85           C  
ATOM     98  O   SER A  16       3.305 -56.285  24.190  1.00  8.80           O  
ATOM     99  CB  SER A  16       4.090 -54.407  26.364  1.00 10.00           C  
ATOM    100  OG  SER A  16       5.479 -54.639  26.233  1.00 16.27           O  
ATOM    101  N   GLY A  17       4.630 -54.843  23.065  1.00  8.53           N  
ATOM    102  CA  GLY A  17       5.143 -55.830  22.124  1.00  9.05           C  
ATOM    103  C   GLY A  17       4.232 -56.123  20.948  1.00  9.10           C  
ATOM    104  O   GLY A  17       4.697 -56.784  20.024  1.00  9.76           O  
ATOM    105  N   ARG A  18       2.953 -55.714  20.990  1.00  8.80           N  
ATOM    106  CA  ARG A  18       2.018 -56.053  19.928  1.00  9.98           C  
ATOM    107  C   ARG A  18       2.240 -55.196  18.691  1.00  8.85           C  
ATOM    108  O   ARG A  18       2.982 -54.221  18.697  1.00  8.72           O  
ATOM    109  CB  ARG A  18       0.598 -55.902  20.461  1.00 11.36           C  
ATOM    110  CG  ARG A  18       0.280 -56.899  21.563  1.00 13.96           C  
ATOM    111  CD  ARG A  18      -1.030 -56.746  22.176  1.00 21.59           C  
ATOM    112  NE  ARG A  18      -0.983 -57.715  23.283  1.00 26.77           N  
ATOM    113  CZ  ARG A  18      -0.280 -57.882  24.461  1.00 25.38           C  
ATOM    114  NH1 ARG A  18       0.643 -57.035  25.102  1.00 11.30           N  
ATOM    115  NH2 ARG A  18      -0.643 -59.070  24.984  1.00 20.40           N  
ATOM    116  N   THR A  19       1.628 -55.659  17.585  1.00  9.62           N  
ATOM    117  CA  THR A  19       1.582 -54.925  16.347  1.00 10.41           C  
ATOM    118  C   THR A  19       0.146 -54.660  15.952  1.00 10.12           C  
ATOM    119  O   THR A  19      -0.681 -55.553  16.007  1.00 10.77           O  
ATOM    120  CB  THR A  19       2.258 -55.706  15.210  1.00 10.13           C  
ATOM    121  OG1 THR A  19       3.633 -55.945  15.578  1.00 11.18           O  
ATOM    122  CG2 THR A  19       2.273 -54.976  13.877  1.00 11.50           C  
ATOM    123  N   VAL A  20      -0.112 -53.422  15.505  1.00  9.05           N  
ATOM    124  CA  VAL A  20      -1.362 -53.026  14.867  1.00  9.06           C  
ATOM    125  C   VAL A  20      -0.998 -52.401  13.542  1.00  8.64           C  
ATOM    126  O   VAL A  20       0.147 -52.080  13.306  1.00  9.12           O  
ATOM    127  CB  VAL A  20      -2.170 -52.078  15.772  1.00  9.49           C  
ATOM    128  CG1 VAL A  20      -2.690 -52.791  17.009  1.00 10.15           C  
ATOM    129  CG2 VAL A  20      -1.348 -50.843  16.140  1.00 10.84           C  
ATOM    130  N   ASP A  21      -2.022 -52.111  12.702  1.00  8.60           N  
ATOM    131  CA  ASP A  21      -1.725 -51.493  11.443  1.00  8.43           C  
ATOM    132  C   ASP A  21      -1.272 -50.036  11.642  1.00  8.16           C  
ATOM    133  O   ASP A  21      -0.310 -49.582  11.033  1.00  8.95           O  
ATOM    134  CB  ASP A  21      -2.856 -51.608  10.453  1.00  8.92           C  
ATOM    135  CG  ASP A  21      -3.064 -53.042  10.005  1.00 10.06           C  
ATOM    136  OD1 ASP A  21      -2.048 -53.749   9.818  1.00 11.27           O  
ATOM    137  OD2 ASP A  21      -4.223 -53.451   9.893  1.00 11.78           O  
ATOM    138  N   TYR A  22      -2.023 -49.291  12.498  1.00  8.24           N  
ATOM    139  CA  TYR A  22      -1.750 -47.875  12.721  1.00  8.07           C  
ATOM    140  C   TYR A  22      -1.744 -47.589  14.217  1.00  7.75           C  
ATOM    141  O   TYR A  22      -2.651 -48.020  14.890  1.00  8.28           O  
ATOM    142  CB  TYR A  22      -2.814 -46.985  12.073  1.00  8.50           C  
ATOM    143  CG  TYR A  22      -2.850 -47.145  10.560  1.00  8.77           C  
ATOM    144  CD1 TYR A  22      -3.664 -48.110   9.964  1.00  9.32           C  
ATOM    145  CD2 TYR A  22      -2.012 -46.408   9.787  1.00  9.03           C  
ATOM    146  CE1 TYR A  22      -3.622 -48.279   8.584  1.00  9.40           C  
ATOM    147  CE2 TYR A  22      -1.926 -46.595   8.406  1.00  9.32           C  
ATOM    148  CZ  TYR A  22      -2.753 -47.539   7.825  1.00  9.22           C  
ATOM    149  OH  TYR A  22      -2.681 -47.756   6.472  1.00 10.76           O  
ATOM    150  N   ILE A  23      -0.716 -46.879  14.661  1.00  7.94           N  
ATOM    151  CA  ILE A  23      -0.692 -46.315  16.017  1.00  7.65           C  
ATOM    152  C   ILE A  23      -0.982 -44.828  15.892  1.00  7.85           C  
ATOM    153  O   ILE A  23      -0.339 -44.146  15.104  1.00  8.69           O  
ATOM    154  CB  ILE A  23       0.663 -46.529  16.711  1.00  8.08           C  
ATOM    155  CG1 ILE A  23       0.936 -47.994  16.927  1.00  8.30           C  
ATOM    156  CG2 ILE A  23       0.685 -45.748  18.041  1.00  8.49           C  
ATOM    157  CD1 ILE A  23       2.385 -48.310  17.203  1.00  8.19           C  
ATOM    158  N   ILE A  24      -1.940 -44.363  16.704  1.00  6.59           N  
ATOM    159  CA  ILE A  24      -2.296 -42.943  16.776  1.00  7.04           C  
ATOM    160  C   ILE A  24      -1.907 -42.461  18.168  1.00  6.87           C  
ATOM    161  O   ILE A  24      -2.430 -42.931  19.169  1.00  7.70           O  
ATOM    162  CB  ILE A  24      -3.776 -42.713  16.485  1.00  7.66           C  
ATOM    163  CG1 ILE A  24      -4.130 -43.133  15.035  1.00  8.40           C  
ATOM    164  CG2 ILE A  24      -4.174 -41.256  16.735  1.00  8.37           C  
ATOM    165  CD1 ILE A  24      -5.624 -43.122  14.716  1.00  9.18           C  
ATOM    166  N   ALA A  25      -0.964 -41.514  18.187  1.00  6.84           N  
ATOM    167  CA  ALA A  25      -0.539 -40.884  19.444  1.00  6.91           C  
ATOM    168  C   ALA A  25      -1.423 -39.677  19.697  1.00  7.03           C  
ATOM    169  O   ALA A  25      -1.219 -38.659  19.047  1.00  7.48           O  
ATOM    170  CB  ALA A  25       0.887 -40.485  19.305  1.00  7.67           C  
ATOM    171  N   GLY A  26      -2.310 -39.810  20.662  1.00  6.80           N  
ATOM    172  CA  GLY A  26      -3.236 -38.736  20.998  1.00  6.31           C  
ATOM    173  C   GLY A  26      -4.657 -39.081  20.595  1.00  6.59           C  
ATOM    174  O   GLY A  26      -4.942 -39.149  19.397  1.00  7.61           O  
ATOM    175  N   GLY A  27      -5.544 -39.280  21.561  1.00  7.04           N  
ATOM    176  CA  GLY A  27      -6.926 -39.553  21.294  1.00  6.53           C  
ATOM    177  C   GLY A  27      -7.772 -38.295  21.414  1.00  6.72           C  
ATOM    178  O   GLY A  27      -8.769 -38.350  22.118  1.00  6.88           O  
ATOM    179  N   GLY A  28      -7.384 -37.255  20.703  1.00  6.56           N  
ATOM    180  CA  GLY A  28      -8.128 -36.008  20.661  1.00  6.80           C  
ATOM    181  C   GLY A  28      -8.976 -35.879  19.404  1.00  6.80           C  
ATOM    182  O   GLY A  28      -9.473 -36.850  18.853  1.00  6.85           O  
ATOM    183  N   LEU A  29      -9.198 -34.641  18.963  1.00  6.59           N  
ATOM    184  CA  LEU A  29     -10.112 -34.389  17.857  1.00  7.19           C  
ATOM    185  C   LEU A  29      -9.652 -35.156  16.622  1.00  6.63           C  
ATOM    186  O   LEU A  29     -10.365 -35.993  16.071  1.00  7.68           O  
ATOM    187  CB  LEU A  29     -10.157 -32.890  17.586  1.00  7.28           C  
ATOM    188  CG  LEU A  29     -11.183 -32.409  16.560  1.00  7.31           C  
ATOM    189  CD1 LEU A  29     -11.369 -30.901  16.676  1.00  8.26           C  
ATOM    190  CD2 LEU A  29     -10.801 -32.748  15.146  1.00  7.88           C  
ATOM    191  N   THR A  30      -8.443 -34.876  16.153  1.00  6.58           N  
ATOM    192  CA  THR A  30      -7.956 -35.470  14.914  1.00  6.99           C  
ATOM    193  C   THR A  30      -7.643 -36.947  15.106  1.00  7.13           C  
ATOM    194  O   THR A  30      -7.946 -37.761  14.229  1.00  8.25           O  
ATOM    195  CB  THR A  30      -6.782 -34.735  14.310  1.00  7.47           C  
ATOM    196  OG1 THR A  30      -5.673 -34.688  15.214  1.00  7.61           O  
ATOM    197  CG2 THR A  30      -7.162 -33.335  13.846  1.00  8.43           C  
ATOM    198  N   GLY A  31      -7.143 -37.324  16.276  1.00  6.94           N  
ATOM    199  CA  GLY A  31      -6.797 -38.719  16.511  1.00  7.48           C  
ATOM    200  C   GLY A  31      -8.020 -39.627  16.495  1.00  7.41           C  
ATOM    201  O   GLY A  31      -8.001 -40.706  15.889  1.00  7.74           O  
ATOM    202  N   LEU A  32      -9.100 -39.250  17.167  1.00  7.09           N  
ATOM    203  CA  LEU A  32     -10.282 -40.100  17.249  1.00  7.62           C  
ATOM    204  C   LEU A  32     -11.067 -40.083  15.954  1.00  7.45           C  
ATOM    205  O   LEU A  32     -11.627 -41.106  15.575  1.00  8.32           O  
ATOM    206  CB  LEU A  32     -11.161 -39.763  18.434  1.00  7.00           C  
ATOM    207  CG  LEU A  32     -10.573 -40.020  19.808  1.00  7.70           C  
ATOM    208  CD1 LEU A  32     -11.546 -39.721  20.889  1.00  7.86           C  
ATOM    209  CD2 LEU A  32     -10.022 -41.448  19.929  1.00  7.48           C  
ATOM    210  N   THR A  33     -11.093 -38.963  15.237  1.00  7.15           N  
ATOM    211  CA  THR A  33     -11.745 -38.929  13.933  1.00  7.50           C  
ATOM    212  C   THR A  33     -11.037 -39.935  13.030  1.00  8.02           C  
ATOM    213  O   THR A  33     -11.716 -40.714  12.325  1.00  8.10           O  
ATOM    214  CB  THR A  33     -11.693 -37.515  13.352  1.00  7.23           C  
ATOM    215  OG1 THR A  33     -12.382 -36.612  14.222  1.00  8.52           O  
ATOM    216  CG2 THR A  33     -12.318 -37.437  11.966  1.00  8.14           C  
ATOM    217  N   THR A  34      -9.718 -39.875  12.987  1.00  7.94           N  
ATOM    218  CA  THR A  34      -8.903 -40.739  12.126  1.00  7.40           C  
ATOM    219  C   THR A  34      -9.088 -42.187  12.564  1.00  8.54           C  
ATOM    220  O   THR A  34      -9.259 -43.077  11.709  1.00  8.84           O  
ATOM    221  CB  THR A  34      -7.456 -40.275  12.143  1.00  7.99           C  
ATOM    222  OG1 THR A  34      -7.414 -38.923  11.687  1.00  8.78           O  
ATOM    223  CG2 THR A  34      -6.551 -41.144  11.294  1.00  8.87           C  
ATOM    224  N   ALA A  35      -9.044 -42.460  13.855  1.00  7.94           N  
ATOM    225  CA  ALA A  35      -9.178 -43.823  14.336  1.00  8.47           C  
ATOM    226  C   ALA A  35     -10.492 -44.422  13.827  1.00  9.02           C  
ATOM    227  O   ALA A  35     -10.548 -45.589  13.395  1.00  9.03           O  
ATOM    228  CB  ALA A  35      -9.090 -43.877  15.845  1.00  8.24           C  
ATOM    229  N   ALA A  36     -11.585 -43.663  13.902  1.00  8.69           N  
ATOM    230  CA  ALA A  36     -12.897 -44.124  13.496  1.00  9.34           C  
ATOM    231  C   ALA A  36     -12.917 -44.331  11.990  1.00  9.72           C  
ATOM    232  O   ALA A  36     -13.347 -45.390  11.498  1.00 10.05           O  
ATOM    233  CB  ALA A  36     -13.983 -43.137  13.911  1.00  9.39           C  
ATOM    234  N   ARG A  37     -12.348 -43.406  11.237  1.00  9.30           N  
ATOM    235  CA  ARG A  37     -12.399 -43.540   9.787  1.00 10.67           C  
ATOM    236  C   ARG A  37     -11.654 -44.781   9.351  1.00 11.24           C  
ATOM    237  O   ARG A  37     -12.107 -45.528   8.479  1.00 11.29           O  
ATOM    238  CB  ARG A  37     -11.871 -42.273   9.123  1.00 11.71           C  
ATOM    239  CG  ARG A  37     -11.881 -42.259   7.609  1.00 13.37           C  
ATOM    240  CD  ARG A  37     -13.284 -42.433   6.991  1.00 15.99           C  
ATOM    241  NE  ARG A  37     -13.033 -42.439   5.544  1.00 16.20           N  
ATOM    242  CZ  ARG A  37     -13.070 -43.451   4.715  1.00 21.22           C  
ATOM    243  NH1 ARG A  37     -13.408 -44.647   5.138  1.00 23.21           N  
ATOM    244  NH2 ARG A  37     -12.785 -43.247   3.430  1.00 20.78           N  
ATOM    245  N   LEU A  38     -10.455 -44.968   9.881  1.00 10.19           N  
ATOM    246  CA  LEU A  38      -9.582 -46.055   9.437  1.00  9.47           C  
ATOM    247  C   LEU A  38     -10.193 -47.398   9.829  1.00 10.41           C  
ATOM    248  O   LEU A  38     -10.065 -48.359   9.051  1.00 13.43           O  
ATOM    249  CB  LEU A  38      -8.168 -45.943  10.002  1.00  9.75           C  
ATOM    250  CG  LEU A  38      -7.354 -44.710   9.606  1.00  9.81           C  
ATOM    251  CD1 LEU A  38      -5.992 -44.756  10.266  1.00 10.25           C  
ATOM    252  CD2 LEU A  38      -7.230 -44.639   8.093  1.00 10.91           C  
ATOM    253  N   THR A  39     -10.872 -47.533  10.947  1.00  9.68           N  
ATOM    254  CA  THR A  39     -11.388 -48.803  11.386  1.00 10.20           C  
ATOM    255  C   THR A  39     -12.759 -49.150  10.791  1.00 10.42           C  
ATOM    256  O   THR A  39     -13.309 -50.177  11.144  1.00 11.36           O  
ATOM    257  CB  THR A  39     -11.413 -48.953  12.912  1.00  9.84           C  
ATOM    258  OG1 THR A  39     -12.182 -47.896  13.493  1.00 10.29           O  
ATOM    259  CG2 THR A  39     -10.011 -48.951  13.492  1.00  9.65           C  
ATOM    260  N   GLU A  40     -13.271 -48.321   9.876  1.00 11.24           N  
ATOM    261  CA  GLU A  40     -14.464 -48.712   9.127  1.00 11.53           C  
ATOM    262  C   GLU A  40     -14.162 -49.964   8.295  1.00 12.97           C  
ATOM    263  O   GLU A  40     -15.090 -50.745   8.031  1.00 17.08           O  
ATOM    264  CB  GLU A  40     -14.903 -47.577   8.210  1.00 12.81           C  
ATOM    265  CG  GLU A  40     -15.486 -46.386   8.960  1.00 12.94           C  
ATOM    266  CD  GLU A  40     -15.779 -45.116   8.173  1.00 15.95           C  
ATOM    267  OE1 GLU A  40     -15.642 -45.075   6.916  1.00 16.01           O  
ATOM    268  OE2 GLU A  40     -15.998 -44.100   8.874  1.00 16.53           O  
ATOM    269  N   ASN A  41     -12.923 -50.149   7.884  1.00 12.19           N  
ATOM    270  CA  ASN A  41     -12.470 -51.387   7.264  1.00 12.81           C  
ATOM    271  C   ASN A  41     -12.159 -52.356   8.394  1.00 14.43           C  
ATOM    272  O   ASN A  41     -11.221 -52.118   9.170  1.00 12.63           O  
ATOM    273  CB  ASN A  41     -11.298 -51.132   6.352  1.00 12.92           C  
ATOM    274  CG  ASN A  41     -10.797 -52.398   5.664  1.00 13.80           C  
ATOM    275  OD1 ASN A  41     -11.102 -53.506   6.117  1.00 15.29           O  
ATOM    276  ND2 ASN A  41     -10.058 -52.191   4.594  1.00 15.46           N  
ATOM    277  N   PRO A  42     -12.893 -53.475   8.549  1.00 13.47           N  
ATOM    278  CA  PRO A  42     -12.636 -54.387   9.642  1.00 13.64           C  
ATOM    279  C   PRO A  42     -11.265 -55.035   9.627  1.00 13.79           C  
ATOM    280  O   PRO A  42     -10.844 -55.520  10.686  1.00 15.21           O  
ATOM    281  CB  PRO A  42     -13.741 -55.446   9.548  1.00 15.41           C  
ATOM    282  CG  PRO A  42     -14.180 -55.379   8.084  1.00 17.15           C  
ATOM    283  CD  PRO A  42     -13.965 -53.953   7.626  1.00 14.64           C  
ATOM    284  N   ASN A  43     -10.597 -54.983   8.478  1.00 13.78           N  
ATOM    285  CA  ASN A  43      -9.280 -55.582   8.340  1.00 13.87           C  
ATOM    286  C   ASN A  43      -8.161 -54.654   8.824  1.00 12.83           C  
ATOM    287  O   ASN A  43      -6.984 -55.059   8.873  1.00 15.32           O  
ATOM    288  CB  ASN A  43      -8.954 -55.936   6.901  1.00 17.76           C  
ATOM    289  CG  ASN A  43      -9.850 -57.036   6.375  1.00 22.25           C  
ATOM    290  OD1 ASN A  43     -10.176 -57.967   7.113  1.00 25.11           O  
ATOM    291  ND2 ASN A  43     -10.382 -56.852   5.183  1.00 30.66           N  
ATOM    292  N   ILE A  44      -8.485 -53.373   9.113  1.00 11.85           N  
ATOM    293  CA  ILE A  44      -7.463 -52.406   9.540  1.00 10.69           C  
ATOM    294  C   ILE A  44      -7.517 -52.214  11.042  1.00 10.50           C  
ATOM    295  O   ILE A  44      -8.547 -51.860  11.583  1.00 11.37           O  
ATOM    296  CB  ILE A  44      -7.643 -51.070   8.835  1.00 11.57           C  
ATOM    297  CG1 ILE A  44      -7.454 -51.246   7.334  1.00 12.11           C  
ATOM    298  CG2 ILE A  44      -6.686 -50.045   9.418  1.00 12.11           C  
ATOM    299  CD1 ILE A  44      -7.586 -49.972   6.538  1.00 12.63           C  
ATOM    300  N   SER A  45      -6.406 -52.502  11.721  1.00 10.36           N  
ATOM    301  CA  SER A  45      -6.332 -52.354  13.171  1.00  9.90           C  
ATOM    302  C   SER A  45      -5.667 -51.017  13.533  1.00  8.69           C  
ATOM    303  O   SER A  45      -4.690 -50.579  12.928  1.00  9.20           O  
ATOM    304  CB  SER A  45      -5.603 -53.494  13.813  1.00 10.07           C  
ATOM    305  OG  SER A  45      -4.283 -53.648  13.347  1.00 11.66           O  
ATOM    306  N   VAL A  46      -6.258 -50.386  14.553  1.00  8.94           N  
ATOM    307  CA  VAL A  46      -5.764 -49.132  15.088  1.00  8.95           C  
ATOM    308  C   VAL A  46      -5.630 -49.261  16.592  1.00  8.21           C  
ATOM    309  O   VAL A  46      -6.527 -49.742  17.252  1.00  9.43           O  
ATOM    310  CB  VAL A  46      -6.673 -47.941  14.759  1.00  8.90           C  
ATOM    311  CG1 VAL A  46      -6.274 -46.699  15.526  1.00 10.67           C  
ATOM    312  CG2 VAL A  46      -6.712 -47.684  13.265  1.00  9.95           C  
ATOM    313  N   LEU A  47      -4.514 -48.741  17.115  1.00  8.19           N  
ATOM    314  CA  LEU A  47      -4.377 -48.471  18.540  1.00  8.23           C  
ATOM    315  C   LEU A  47      -4.196 -46.959  18.736  1.00  7.46           C  
ATOM    316  O   LEU A  47      -3.249 -46.386  18.210  1.00  7.84           O  
ATOM    317  CB  LEU A  47      -3.202 -49.216  19.178  1.00  8.16           C  
ATOM    318  CG  LEU A  47      -2.902 -48.882  20.650  1.00  8.09           C  
ATOM    319  CD1 LEU A  47      -3.943 -49.399  21.559  1.00  9.11           C  
ATOM    320  CD2 LEU A  47      -1.511 -49.396  21.068  1.00  8.96           C  
ATOM    321  N   VAL A  48      -5.078 -46.396  19.555  1.00  6.72           N  
ATOM    322  CA  VAL A  48      -4.954 -45.028  20.022  1.00  7.39           C  
ATOM    323  C   VAL A  48      -4.287 -45.089  21.396  1.00  6.37           C  
ATOM    324  O   VAL A  48      -4.773 -45.834  22.238  1.00  8.01           O  
ATOM    325  CB  VAL A  48      -6.333 -44.361  20.148  1.00  7.75           C  
ATOM    326  CG1 VAL A  48      -6.226 -42.968  20.748  1.00  8.39           C  
ATOM    327  CG2 VAL A  48      -7.076 -44.300  18.817  1.00  8.00           C  
ATOM    328  N   ILE A  49      -3.256 -44.260  21.586  1.00  6.68           N  
ATOM    329  CA  ILE A  49      -2.670 -44.088  22.905  1.00  6.48           C  
ATOM    330  C   ILE A  49      -2.938 -42.650  23.338  1.00  6.57           C  
ATOM    331  O   ILE A  49      -2.499 -41.730  22.663  1.00  7.03           O  
ATOM    332  CB  ILE A  49      -1.162 -44.407  22.904  1.00  6.60           C  
ATOM    333  CG1 ILE A  49      -0.864 -45.819  22.380  1.00  7.22           C  
ATOM    334  CG2 ILE A  49      -0.555 -44.168  24.284  1.00  7.23           C  
ATOM    335  CD1 ILE A  49       0.596 -46.128  22.157  1.00  8.76           C  
ATOM    336  N   GLU A  50      -3.630 -42.530  24.445  1.00  6.16           N  
ATOM    337  CA  GLU A  50      -4.074 -41.234  24.979  1.00  6.43           C  
ATOM    338  C   GLU A  50      -3.538 -41.082  26.392  1.00  6.24           C  
ATOM    339  O   GLU A  50      -3.631 -41.968  27.217  1.00  6.63           O  
ATOM    340  CB  GLU A  50      -5.600 -41.161  24.939  1.00  6.75           C  
ATOM    341  CG  GLU A  50      -6.246 -40.043  25.749  1.00  6.56           C  
ATOM    342  CD  GLU A  50      -5.789 -38.644  25.366  1.00  6.67           C  
ATOM    343  OE1 GLU A  50      -5.602 -38.362  24.188  1.00  6.52           O  
ATOM    344  OE2 GLU A  50      -5.612 -37.828  26.321  1.00  7.00           O  
ATOM    345  N   SER A  51      -3.059 -39.870  26.689  1.00  7.03           N  
ATOM    346  CA  SER A  51      -2.506 -39.605  28.000  1.00  6.84           C  
ATOM    347  C   SER A  51      -3.573 -39.544  29.096  1.00  7.26           C  
ATOM    348  O   SER A  51      -3.268 -39.887  30.236  1.00  8.15           O  
ATOM    349  CB  SER A  51      -1.675 -38.338  27.970  1.00  7.37           C  
ATOM    350  OG  SER A  51      -2.396 -37.203  27.462  1.00  7.34           O  
ATOM    351  N   GLY A  52      -4.783 -39.038  28.788  1.00  6.87           N  
ATOM    352  CA  GLY A  52      -5.893 -39.001  29.718  1.00  8.03           C  
ATOM    353  C   GLY A  52      -6.797 -40.203  29.526  1.00  7.86           C  
ATOM    354  O   GLY A  52      -6.405 -41.228  28.975  1.00  7.64           O  
ATOM    355  N   SER A  53      -8.027 -40.052  29.996  1.00  8.20           N  
ATOM    356  CA  SER A  53      -8.988 -41.131  30.044  1.00  8.26           C  
ATOM    357  C   SER A  53     -10.331 -40.666  29.527  1.00  8.45           C  
ATOM    358  O   SER A  53     -10.499 -39.594  28.963  1.00  8.40           O  
ATOM    359  CB  SER A  53      -9.047 -41.692  31.451  1.00 10.42           C  
ATOM    360  OG  SER A  53      -7.742 -42.159  31.891  1.00 12.94           O  
ATOM    361  N   TYR A  54     -11.349 -41.512  29.725  1.00  8.63           N  
ATOM    362  CA  TYR A  54     -12.699 -41.201  29.243  1.00  8.67           C  
ATOM    363  C   TYR A  54     -13.370 -40.242  30.200  1.00  8.78           C  
ATOM    364  O   TYR A  54     -13.474 -40.510  31.386  1.00 11.77           O  
ATOM    365  CB  TYR A  54     -13.526 -42.484  29.080  1.00  9.28           C  
ATOM    366  CG  TYR A  54     -14.880 -42.258  28.455  1.00  9.90           C  
ATOM    367  CD1 TYR A  54     -14.988 -41.886  27.156  1.00 10.29           C  
ATOM    368  CD2 TYR A  54     -16.036 -42.441  29.184  1.00 11.87           C  
ATOM    369  CE1 TYR A  54     -16.242 -41.737  26.578  1.00 11.14           C  
ATOM    370  CE2 TYR A  54     -17.303 -42.272  28.642  1.00 11.59           C  
ATOM    371  CZ  TYR A  54     -17.389 -41.932  27.323  1.00 12.56           C  
ATOM    372  OH  TYR A  54     -18.594 -41.754  26.698  1.00 13.92           O  
ATOM    373  N   GLU A  55     -13.878 -39.126  29.659  1.00  8.87           N  
ATOM    374  CA  GLU A  55     -14.462 -38.075  30.490  1.00  8.27           C  
ATOM    375  C   GLU A  55     -15.849 -37.654  30.006  1.00  9.17           C  
ATOM    376  O   GLU A  55     -16.474 -36.826  30.660  1.00  9.32           O  
ATOM    377  CB  GLU A  55     -13.546 -36.845  30.426  1.00  8.78           C  
ATOM    378  CG  GLU A  55     -12.118 -37.057  30.915  1.00  8.26           C  
ATOM    379  CD  GLU A  55     -11.975 -37.434  32.358  1.00  9.72           C  
ATOM    380  OE1 GLU A  55     -12.969 -37.345  33.112  1.00 10.63           O  
ATOM    381  OE2 GLU A  55     -10.855 -37.852  32.763  1.00 10.04           O  
ATOM    382  N   SER A  56     -16.340 -38.210  28.891  1.00  9.57           N  
ATOM    383  CA  SER A  56     -17.466 -37.606  28.193  1.00 10.47           C  
ATOM    384  C   SER A  56     -18.739 -37.665  29.029  1.00 12.69           C  
ATOM    385  O   SER A  56     -19.599 -36.800  28.843  1.00 16.66           O  
ATOM    386  CB  SER A  56     -17.653 -38.269  26.851  1.00  9.39           C  
ATOM    387  OG  SER A  56     -16.510 -38.206  26.027  1.00 10.43           O  
ATOM    388  N   ASP A  57     -18.881 -38.645  29.889  1.00 11.82           N  
ATOM    389  CA  ASP A  57     -20.099 -38.800  30.677  1.00 13.08           C  
ATOM    390  C   ASP A  57     -19.885 -38.449  32.144  1.00 12.07           C  
ATOM    391  O   ASP A  57     -20.712 -38.827  32.978  1.00 12.38           O  
ATOM    392  CB  ASP A  57     -20.696 -40.172  30.464  1.00 15.69           C  
ATOM    393  CG  ASP A  57     -19.834 -41.276  30.970  1.00 18.11           C  
ATOM    394  OD1 ASP A  57     -18.756 -40.989  31.522  1.00 19.84           O  
ATOM    395  OD2 ASP A  57     -20.259 -42.431  30.803  1.00 24.40           O  
ATOM    396  N   ARG A  58     -18.864 -37.634  32.440  1.00 10.23           N  
ATOM    397  CA  ARG A  58     -18.557 -37.339  33.828  1.00 10.47           C  
ATOM    398  C   ARG A  58     -19.700 -36.575  34.485  1.00 11.20           C  
ATOM    399  O   ARG A  58     -19.939 -36.755  35.682  1.00 13.70           O  
ATOM    400  CB  ARG A  58     -17.238 -36.531  33.870  1.00 12.20           C  
ATOM    401  CG  ARG A  58     -17.012 -35.891  35.231  1.00 14.06           C  
ATOM    402  CD  ARG A  58     -15.630 -35.306  35.337  1.00 13.02           C  
ATOM    403  NE  ARG A  58     -14.532 -36.249  35.166  1.00 13.72           N  
ATOM    404  CZ  ARG A  58     -14.005 -36.933  36.182  1.00 11.64           C  
ATOM    405  NH1 ARG A  58     -14.500 -36.801  37.430  1.00 12.32           N  
ATOM    406  NH2 ARG A  58     -12.988 -37.677  35.907  1.00 12.83           N  
ATOM    407  N   GLY A  59     -20.357 -35.690  33.745  1.00 11.03           N  
ATOM    408  CA  GLY A  59     -21.392 -34.816  34.262  1.00 11.23           C  
ATOM    409  C   GLY A  59     -21.239 -33.443  33.637  1.00 10.85           C  
ATOM    410  O   GLY A  59     -20.469 -33.287  32.702  1.00 10.17           O  
ATOM    411  N   PRO A  60     -21.990 -32.446  34.143  1.00 11.10           N  
ATOM    412  CA  PRO A  60     -22.043 -31.123  33.533  1.00  9.91           C  
ATOM    413  C   PRO A  60     -20.711 -30.429  33.289  1.00  9.45           C  
ATOM    414  O   PRO A  60     -20.592 -29.669  32.356  1.00  8.98           O  
ATOM    415  CB  PRO A  60     -22.935 -30.370  34.533  1.00 11.01           C  
ATOM    416  CG  PRO A  60     -23.857 -31.429  35.133  1.00 12.51           C  
ATOM    417  CD  PRO A  60     -22.909 -32.597  35.290  1.00 11.74           C  
ATOM    418  N   ILE A  61     -19.703 -30.665  34.158  1.00  8.54           N  
ATOM    419  CA  ILE A  61     -18.429 -29.981  34.001  1.00  8.93           C  
ATOM    420  C   ILE A  61     -17.852 -30.272  32.611  1.00  8.28           C  
ATOM    421  O   ILE A  61     -17.119 -29.429  32.070  1.00  8.99           O  
ATOM    422  CB  ILE A  61     -17.445 -30.352  35.138  1.00  8.91           C  
ATOM    423  CG1 ILE A  61     -16.285 -29.365  35.224  1.00  8.77           C  
ATOM    424  CG2 ILE A  61     -16.935 -31.795  35.023  1.00  8.80           C  
ATOM    425  CD1 ILE A  61     -15.441 -29.502  36.485  1.00  9.82           C  
ATOM    426  N   ILE A  62     -18.179 -31.429  32.032  1.00  7.90           N  
ATOM    427  CA  ILE A  62     -17.847 -31.728  30.647  1.00  8.37           C  
ATOM    428  C   ILE A  62     -19.064 -31.504  29.741  1.00  7.84           C  
ATOM    429  O   ILE A  62     -18.906 -30.962  28.660  1.00  8.14           O  
ATOM    430  CB  ILE A  62     -17.350 -33.187  30.520  1.00  8.47           C  
ATOM    431  CG1 ILE A  62     -16.123 -33.427  31.390  1.00  8.37           C  
ATOM    432  CG2 ILE A  62     -17.040 -33.552  29.069  1.00  9.25           C  
ATOM    433  CD1 ILE A  62     -14.920 -32.573  31.050  1.00  9.66           C  
ATOM    434  N   GLU A  63     -20.230 -32.053  30.093  1.00  8.41           N  
ATOM    435  CA  GLU A  63     -21.343 -32.151  29.149  1.00  9.02           C  
ATOM    436  C   GLU A  63     -22.103 -30.846  28.910  1.00  8.71           C  
ATOM    437  O   GLU A  63     -22.780 -30.748  27.885  1.00  9.73           O  
ATOM    438  CB  GLU A  63     -22.330 -33.212  29.615  1.00 10.82           C  
ATOM    439  CG  GLU A  63     -21.673 -34.594  29.637  1.00 12.99           C  
ATOM    440  CD  GLU A  63     -22.436 -35.763  30.153  1.00 18.56           C  
ATOM    441  OE1 GLU A  63     -23.232 -36.232  29.352  1.00 22.30           O  
ATOM    442  OE2 GLU A  63     -22.177 -36.275  31.253  1.00 18.08           O  
ATOM    443  N   ASP A  64     -21.963 -29.866  29.800  1.00  8.87           N  
ATOM    444  CA  ASP A  64     -22.701 -28.626  29.667  1.00  9.04           C  
ATOM    445  C   ASP A  64     -21.768 -27.539  29.140  1.00  8.30           C  
ATOM    446  O   ASP A  64     -20.849 -27.144  29.823  1.00  8.66           O  
ATOM    447  CB  ASP A  64     -23.268 -28.215  31.017  1.00 10.36           C  
ATOM    448  CG  ASP A  64     -24.081 -26.927  30.978  1.00 12.62           C  
ATOM    449  OD1 ASP A  64     -24.257 -26.342  29.924  1.00 12.57           O  
ATOM    450  OD2 ASP A  64     -24.547 -26.546  32.070  1.00 18.19           O  
ATOM    451  N   LEU A  65     -21.979 -27.074  27.918  1.00  8.49           N  
ATOM    452  CA  LEU A  65     -21.071 -26.064  27.380  1.00  8.20           C  
ATOM    453  C   LEU A  65     -21.093 -24.791  28.231  1.00  8.32           C  
ATOM    454  O   LEU A  65     -20.144 -24.017  28.225  1.00  9.44           O  
ATOM    455  CB  LEU A  65     -21.467 -25.689  25.949  1.00  8.79           C  
ATOM    456  CG  LEU A  65     -21.307 -26.766  24.881  1.00  9.30           C  
ATOM    457  CD1 LEU A  65     -21.547 -26.169  23.505  1.00  9.53           C  
ATOM    458  CD2 LEU A  65     -19.972 -27.455  24.902  1.00  9.97           C  
ATOM    459  N   ASN A  66     -22.215 -24.540  28.956  1.00  8.93           N  
ATOM    460  CA  ASN A  66     -22.304 -23.337  29.783  1.00  9.21           C  
ATOM    461  C   ASN A  66     -21.426 -23.398  31.041  1.00 10.39           C  
ATOM    462  O   ASN A  66     -21.175 -22.366  31.649  1.00 11.54           O  
ATOM    463  CB  ASN A  66     -23.759 -23.069  30.118  1.00  8.79           C  
ATOM    464  CG  ASN A  66     -24.612 -22.955  28.873  1.00 10.10           C  
ATOM    465  OD1 ASN A  66     -24.529 -21.941  28.162  1.00 10.36           O  
ATOM    466  ND2 ASN A  66     -25.326 -24.032  28.571  1.00 10.69           N  
ATOM    467  N   ALA A  67     -20.901 -24.597  31.349  1.00  9.37           N  
ATOM    468  CA  ALA A  67     -19.914 -24.758  32.417  1.00  9.72           C  
ATOM    469  C   ALA A  67     -18.491 -24.512  31.925  1.00  9.04           C  
ATOM    470  O   ALA A  67     -17.529 -24.748  32.675  1.00  9.37           O  
ATOM    471  CB  ALA A  67     -20.008 -26.141  32.994  1.00 10.86           C  
ATOM    472  N   TYR A  68     -18.337 -23.963  30.714  1.00  8.34           N  
ATOM    473  CA  TYR A  68     -17.030 -23.683  30.156  1.00  8.55           C  
ATOM    474  C   TYR A  68     -16.104 -23.057  31.179  1.00  8.89           C  
ATOM    475  O   TYR A  68     -16.426 -22.040  31.810  1.00 10.37           O  
ATOM    476  CB  TYR A  68     -17.182 -22.776  28.935  1.00  9.41           C  
ATOM    477  CG  TYR A  68     -15.860 -22.283  28.381  1.00 10.45           C  
ATOM    478  CD1 TYR A  68     -15.055 -23.110  27.603  1.00 10.32           C  
ATOM    479  CD2 TYR A  68     -15.344 -21.036  28.780  1.00 13.31           C  
ATOM    480  CE1 TYR A  68     -13.850 -22.658  27.112  1.00 12.09           C  
ATOM    481  CE2 TYR A  68     -14.107 -20.593  28.324  1.00 14.76           C  
ATOM    482  CZ  TYR A  68     -13.352 -21.420  27.499  1.00 14.06           C  
ATOM    483  OH  TYR A  68     -12.102 -20.944  27.067  1.00 15.58           O  
ATOM    484  N   GLY A  69     -14.888 -23.634  31.309  1.00  8.98           N  
ATOM    485  CA  GLY A  69     -13.830 -23.090  32.132  1.00  8.73           C  
ATOM    486  C   GLY A  69     -13.778 -23.699  33.512  1.00  8.45           C  
ATOM    487  O   GLY A  69     -12.738 -23.625  34.156  1.00  9.52           O  
ATOM    488  N   ASP A  70     -14.858 -24.286  33.983  1.00  7.92           N  
ATOM    489  CA  ASP A  70     -14.823 -24.922  35.306  1.00  8.25           C  
ATOM    490  C   ASP A  70     -13.769 -26.040  35.354  1.00  8.91           C  
ATOM    491  O   ASP A  70     -13.123 -26.276  36.386  1.00  8.68           O  
ATOM    492  CB  ASP A  70     -16.181 -25.501  35.677  1.00  8.98           C  
ATOM    493  CG  ASP A  70     -17.251 -24.476  36.017  1.00 10.59           C  
ATOM    494  OD1 ASP A  70     -16.934 -23.277  35.996  1.00 12.51           O  
ATOM    495  OD2 ASP A  70     -18.433 -24.889  36.206  1.00 12.94           O  
ATOM    496  N   ILE A  71     -13.568 -26.757  34.248  1.00  8.54           N  
ATOM    497  CA  ILE A  71     -12.606 -27.856  34.182  1.00  7.75           C  
ATOM    498  C   ILE A  71     -11.175 -27.371  34.205  1.00  7.93           C  
ATOM    499  O   ILE A  71     -10.240 -28.176  34.379  1.00  8.05           O  
ATOM    500  CB  ILE A  71     -12.900 -28.658  32.904  1.00  7.91           C  
ATOM    501  CG1 ILE A  71     -12.345 -30.061  32.913  1.00  7.98           C  
ATOM    502  CG2 ILE A  71     -12.456 -27.896  31.647  1.00  8.29           C  
ATOM    503  CD1 ILE A  71     -12.907 -30.977  33.973  1.00  8.24           C  
ATOM    504  N   PHE A  72     -10.914 -26.081  33.981  1.00  7.18           N  
ATOM    505  CA  PHE A  72      -9.525 -25.633  33.926  1.00  7.49           C  
ATOM    506  C   PHE A  72      -8.876 -25.830  35.289  1.00  8.03           C  
ATOM    507  O   PHE A  72      -9.481 -25.697  36.334  1.00  8.21           O  
ATOM    508  CB  PHE A  72      -9.430 -24.166  33.512  1.00  7.80           C  
ATOM    509  CG  PHE A  72      -9.973 -23.816  32.138  1.00  8.31           C  
ATOM    510  CD1 PHE A  72     -10.235 -24.763  31.173  1.00  9.21           C  
ATOM    511  CD2 PHE A  72     -10.086 -22.469  31.817  1.00  8.43           C  
ATOM    512  CE1 PHE A  72     -10.744 -24.382  29.920  1.00  9.58           C  
ATOM    513  CE2 PHE A  72     -10.583 -22.125  30.560  1.00  8.48           C  
ATOM    514  CZ  PHE A  72     -10.911 -23.052  29.643  1.00  9.45           C  
ATOM    515  N   GLY A  73      -7.592 -26.241  35.236  1.00  8.53           N  
ATOM    516  CA  GLY A  73      -6.779 -26.506  36.404  1.00  8.51           C  
ATOM    517  C   GLY A  73      -6.909 -27.936  36.929  1.00  7.66           C  
ATOM    518  O   GLY A  73      -6.210 -28.258  37.878  1.00  8.67           O  
ATOM    519  N   SER A  74      -7.766 -28.744  36.337  1.00  7.33           N  
ATOM    520  CA  SER A  74      -8.006 -30.119  36.757  1.00  6.69           C  
ATOM    521  C   SER A  74      -7.100 -31.062  35.993  1.00  7.14           C  
ATOM    522  O   SER A  74      -6.341 -30.653  35.113  1.00  7.41           O  
ATOM    523  CB  SER A  74      -9.458 -30.479  36.510  1.00  7.19           C  
ATOM    524  OG  SER A  74      -9.743 -30.738  35.137  1.00  6.91           O  
ATOM    525  N   SER A  75      -7.245 -32.362  36.252  1.00  7.10           N  
ATOM    526  CA  SER A  75      -6.502 -33.363  35.507  1.00  7.38           C  
ATOM    527  C   SER A  75      -6.918 -33.434  34.043  1.00  8.11           C  
ATOM    528  O   SER A  75      -6.179 -34.041  33.262  1.00  8.38           O  
ATOM    529  CB  SER A  75      -6.614 -34.721  36.142  1.00  8.95           C  
ATOM    530  OG  SER A  75      -7.948 -35.167  36.153  1.00 13.00           O  
ATOM    531  N   VAL A  76      -8.058 -32.863  33.664  1.00  7.02           N  
ATOM    532  CA  VAL A  76      -8.524 -32.863  32.276  1.00  6.73           C  
ATOM    533  C   VAL A  76      -7.973 -31.638  31.547  1.00  6.69           C  
ATOM    534  O   VAL A  76      -8.241 -31.462  30.355  1.00  6.82           O  
ATOM    535  CB  VAL A  76     -10.059 -32.976  32.270  1.00  7.18           C  
ATOM    536  CG1 VAL A  76     -10.673 -32.995  30.871  1.00  8.26           C  
ATOM    537  CG2 VAL A  76     -10.469 -34.247  33.010  1.00  7.79           C  
ATOM    538  N   ASP A  77      -7.117 -30.840  32.192  1.00  6.50           N  
ATOM    539  CA  ASP A  77      -6.485 -29.677  31.576  1.00  6.84           C  
ATOM    540  C   ASP A  77      -4.973 -29.852  31.683  1.00  7.66           C  
ATOM    541  O   ASP A  77      -4.400 -29.839  32.778  1.00  7.79           O  
ATOM    542  CB  ASP A  77      -6.918 -28.404  32.292  1.00  7.38           C  
ATOM    543  CG  ASP A  77      -6.216 -27.123  31.878  1.00  7.58           C  
ATOM    544  OD1 ASP A  77      -5.628 -27.096  30.767  1.00  7.97           O  
ATOM    545  OD2 ASP A  77      -6.290 -26.177  32.689  1.00  8.51           O  
ATOM    546  N   HIS A  78      -4.290 -30.020  30.557  1.00  6.82           N  
ATOM    547  CA  HIS A  78      -2.851 -30.105  30.595  1.00  6.67           C  
ATOM    548  C   HIS A  78      -2.193 -28.853  31.158  1.00  7.28           C  
ATOM    549  O   HIS A  78      -1.054 -28.960  31.686  1.00  8.28           O  
ATOM    550  CB  HIS A  78      -2.265 -30.376  29.195  1.00  7.56           C  
ATOM    551  CG  HIS A  78      -2.443 -31.755  28.667  1.00  7.28           C  
ATOM    552  ND1 HIS A  78      -1.638 -32.783  29.120  1.00  8.73           N  
ATOM    553  CD2 HIS A  78      -3.285 -32.275  27.756  1.00  7.93           C  
ATOM    554  CE1 HIS A  78      -2.000 -33.880  28.463  1.00  8.83           C  
ATOM    555  NE2 HIS A  78      -2.983 -33.595  27.625  1.00  8.21           N  
ATOM    556  N   ALA A  79      -2.789 -27.698  30.961  1.00  6.70           N  
ATOM    557  CA  ALA A  79      -2.251 -26.424  31.428  1.00  7.41           C  
ATOM    558  C   ALA A  79      -0.763 -26.305  31.117  1.00  7.72           C  
ATOM    559  O   ALA A  79       0.114 -26.086  31.974  1.00  8.68           O  
ATOM    560  CB  ALA A  79      -2.529 -26.232  32.932  1.00  8.78           C  
ATOM    561  N   TYR A  80      -0.403 -26.414  29.840  1.00  6.99           N  
ATOM    562  CA  TYR A  80       0.993 -26.336  29.467  1.00  7.09           C  
ATOM    563  C   TYR A  80       1.481 -24.925  29.768  1.00  7.20           C  
ATOM    564  O   TYR A  80       0.885 -23.946  29.332  1.00  7.73           O  
ATOM    565  CB  TYR A  80       1.183 -26.598  27.968  1.00  7.05           C  
ATOM    566  CG  TYR A  80       0.724 -27.964  27.477  1.00  7.52           C  
ATOM    567  CD1 TYR A  80       1.253 -29.134  27.989  1.00  7.22           C  
ATOM    568  CD2 TYR A  80      -0.216 -28.056  26.466  1.00  7.02           C  
ATOM    569  CE1 TYR A  80       0.860 -30.353  27.521  1.00  7.51           C  
ATOM    570  CE2 TYR A  80      -0.645 -29.292  26.013  1.00  7.33           C  
ATOM    571  CZ  TYR A  80      -0.139 -30.443  26.568  1.00  6.84           C  
ATOM    572  OH  TYR A  80      -0.502 -31.692  26.124  1.00  7.39           O  
ATOM    573  N   GLU A  81       2.614 -24.787  30.472  1.00  7.36           N  
ATOM    574  CA  GLU A  81       3.120 -23.475  30.836  1.00  7.65           C  
ATOM    575  C   GLU A  81       4.090 -22.971  29.786  1.00  7.67           C  
ATOM    576  O   GLU A  81       4.987 -23.704  29.373  1.00  8.06           O  
ATOM    577  CB  GLU A  81       3.763 -23.548  32.216  1.00  7.97           C  
ATOM    578  CG  GLU A  81       4.069 -22.176  32.817  1.00  8.71           C  
ATOM    579  CD  GLU A  81       4.656 -22.262  34.206  1.00  9.29           C  
ATOM    580  OE1 GLU A  81       4.748 -23.378  34.771  1.00  9.03           O  
ATOM    581  OE2 GLU A  81       4.962 -21.161  34.703  1.00 10.54           O  
ATOM    582  N   THR A  82       3.934 -21.715  29.375  1.00  7.51           N  
ATOM    583  CA  THR A  82       4.862 -21.106  28.443  1.00  8.13           C  
ATOM    584  C   THR A  82       6.196 -20.795  29.110  1.00  7.95           C  
ATOM    585  O   THR A  82       6.321 -20.839  30.336  1.00  8.29           O  
ATOM    586  CB  THR A  82       4.254 -19.818  27.863  1.00  7.90           C  
ATOM    587  OG1 THR A  82       4.210 -18.801  28.886  1.00  8.60           O  
ATOM    588  CG2 THR A  82       2.864 -19.980  27.299  1.00  8.73           C  
ATOM    589  N   VAL A  83       7.159 -20.335  28.304  1.00  7.37           N  
ATOM    590  CA  VAL A  83       8.324 -19.631  28.811  1.00  8.42           C  
ATOM    591  C   VAL A  83       7.863 -18.354  29.515  1.00  9.11           C  
ATOM    592  O   VAL A  83       6.753 -17.901  29.383  1.00  8.84           O  
ATOM    593  CB  VAL A  83       9.324 -19.287  27.689  1.00  9.57           C  
ATOM    594  CG1 VAL A  83       9.781 -20.539  26.939  1.00 10.13           C  
ATOM    595  CG2 VAL A  83       8.781 -18.225  26.749  1.00  9.82           C  
ATOM    596  N   GLU A  84       8.785 -17.721  30.226  1.00  9.61           N  
ATOM    597  CA  GLU A  84       8.538 -16.385  30.714  1.00 10.48           C  
ATOM    598  C   GLU A  84       8.484 -15.467  29.498  1.00  9.32           C  
ATOM    599  O   GLU A  84       9.494 -15.313  28.794  1.00 11.91           O  
ATOM    600  CB  GLU A  84       9.683 -15.988  31.652  1.00 11.72           C  
ATOM    601  CG  GLU A  84       9.492 -14.603  32.253  1.00 16.78           C  
ATOM    602  CD  GLU A  84      10.724 -14.235  33.076  1.00 24.74           C  
ATOM    603  OE1 GLU A  84      10.614 -14.344  34.291  1.00 31.33           O  
ATOM    604  OE2 GLU A  84      11.792 -13.965  32.506  1.00 34.71           O  
ATOM    605  N   LEU A  85       7.314 -14.908  29.247  1.00  8.88           N  
ATOM    606  CA  LEU A  85       7.072 -14.162  28.011  1.00  8.97           C  
ATOM    607  C   LEU A  85       7.810 -12.834  28.058  1.00  9.50           C  
ATOM    608  O   LEU A  85       7.778 -12.137  29.065  1.00  9.99           O  
ATOM    609  CB  LEU A  85       5.580 -13.962  27.826  1.00  8.04           C  
ATOM    610  CG  LEU A  85       4.786 -15.269  27.713  1.00  8.38           C  
ATOM    611  CD1 LEU A  85       3.331 -14.922  27.751  1.00  9.56           C  
ATOM    612  CD2 LEU A  85       5.104 -16.015  26.427  1.00  8.83           C  
ATOM    613  N   ALA A  86       8.304 -12.411  26.894  1.00  9.46           N  
ATOM    614  CA  ALA A  86       9.057 -11.163  26.824  1.00 10.14           C  
ATOM    615  C   ALA A  86       8.109  -9.971  26.907  1.00 10.37           C  
ATOM    616  O   ALA A  86       8.511  -8.884  27.354  1.00 11.33           O  
ATOM    617  CB  ALA A  86       9.873 -11.121  25.562  1.00 10.68           C  
ATOM    618  N   THR A  87       6.847 -10.087  26.545  1.00  9.16           N  
ATOM    619  CA  THR A  87       5.931  -8.939  26.527  1.00  9.40           C  
ATOM    620  C   THR A  87       5.662  -8.476  27.962  1.00 10.16           C  
ATOM    621  O   THR A  87       5.397  -7.287  28.173  1.00 11.16           O  
ATOM    622  CB  THR A  87       4.654  -9.310  25.751  1.00  8.88           C  
ATOM    623  OG1 THR A  87       3.900  -8.118  25.550  1.00  9.12           O  
ATOM    624  CG2 THR A  87       3.701 -10.284  26.451  1.00  8.91           C  
ATOM    625  N   ASN A  88       5.663  -9.380  28.954  1.00  9.47           N  
ATOM    626  CA  ASN A  88       5.227  -9.032  30.296  1.00  9.17           C  
ATOM    627  C   ASN A  88       6.052  -9.666  31.422  1.00  9.40           C  
ATOM    628  O   ASN A  88       5.707  -9.478  32.586  1.00 10.05           O  
ATOM    629  CB  ASN A  88       3.739  -9.302  30.446  1.00  9.88           C  
ATOM    630  CG  ASN A  88       3.424 -10.761  30.326  1.00 10.20           C  
ATOM    631  OD1 ASN A  88       4.312 -11.599  30.219  1.00  9.60           O  
ATOM    632  ND2 ASN A  88       2.148 -11.078  30.270  1.00 11.74           N  
ATOM    633  N   ASN A  89       7.099 -10.396  31.096  1.00  8.98           N  
ATOM    634  CA  ASN A  89       7.897 -11.113  32.074  1.00  9.56           C  
ATOM    635  C   ASN A  89       7.053 -11.982  32.992  1.00 10.71           C  
ATOM    636  O   ASN A  89       7.378 -12.144  34.159  1.00 12.19           O  
ATOM    637  CB  ASN A  89       8.787 -10.160  32.856  1.00 10.08           C  
ATOM    638  CG  ASN A  89       9.939  -9.684  32.015  1.00 11.36           C  
ATOM    639  OD1 ASN A  89      10.288 -10.247  30.962  1.00 13.26           O  
ATOM    640  ND2 ASN A  89      10.599  -8.649  32.510  1.00 12.35           N  
ATOM    641  N   GLN A  90       6.041 -12.674  32.454  1.00  9.37           N  
ATOM    642  CA  GLN A  90       5.240 -13.658  33.163  1.00  9.15           C  
ATOM    643  C   GLN A  90       5.100 -14.878  32.275  1.00  9.69           C  
ATOM    644  O   GLN A  90       5.183 -14.782  31.070  1.00 11.03           O  
ATOM    645  CB  GLN A  90       3.844 -13.150  33.465  1.00 11.74           C  
ATOM    646  CG  GLN A  90       3.754 -11.855  34.247  1.00 16.56           C  
ATOM    647  CD  GLN A  90       2.328 -11.354  34.310  1.00 22.10           C  
ATOM    648  OE1 GLN A  90       1.345 -12.111  34.193  1.00 28.49           O  
ATOM    649  NE2 GLN A  90       2.195 -10.043  34.390  1.00 27.94           N  
ATOM    650  N   THR A  91       4.859 -16.030  32.876  1.00  9.26           N  
ATOM    651  CA  THR A  91       4.399 -17.184  32.096  1.00  9.43           C  
ATOM    652  C   THR A  91       2.900 -17.168  31.949  1.00 10.08           C  
ATOM    653  O   THR A  91       2.181 -16.423  32.643  1.00 12.55           O  
ATOM    654  CB  THR A  91       4.844 -18.504  32.705  1.00  9.86           C  
ATOM    655  OG1 THR A  91       4.103 -18.737  33.907  1.00 10.81           O  
ATOM    656  CG2 THR A  91       6.337 -18.556  32.995  1.00  9.19           C  
ATOM    657  N   ALA A  92       2.424 -17.954  30.982  1.00  8.71           N  
ATOM    658  CA  ALA A  92       0.988 -18.128  30.782  1.00  9.10           C  
ATOM    659  C   ALA A  92       0.713 -19.623  30.693  1.00  8.24           C  
ATOM    660  O   ALA A  92       1.596 -20.423  30.404  1.00  8.43           O  
ATOM    661  CB  ALA A  92       0.561 -17.447  29.521  1.00 11.38           C  
ATOM    662  N   LEU A  93      -0.545 -19.978  30.931  1.00  8.28           N  
ATOM    663  CA  LEU A  93      -1.006 -21.348  30.815  1.00  8.51           C  
ATOM    664  C   LEU A  93      -1.778 -21.540  29.514  1.00  8.81           C  
ATOM    665  O   LEU A  93      -2.660 -20.762  29.169  1.00  9.12           O  
ATOM    666  CB  LEU A  93      -1.951 -21.676  31.957  1.00  9.24           C  
ATOM    667  CG  LEU A  93      -1.246 -21.667  33.323  1.00 10.99           C  
ATOM    668  CD1 LEU A  93      -2.264 -21.966  34.434  1.00 14.13           C  
ATOM    669  CD2 LEU A  93      -0.107 -22.614  33.385  1.00 12.49           C  
ATOM    670  N   ILE A  94      -1.430 -22.612  28.818  1.00  7.28           N  
ATOM    671  CA  ILE A  94      -2.147 -23.039  27.619  1.00  7.11           C  
ATOM    672  C   ILE A  94      -3.124 -24.121  28.039  1.00  6.78           C  
ATOM    673  O   ILE A  94      -2.716 -25.271  28.293  1.00  6.98           O  
ATOM    674  CB  ILE A  94      -1.171 -23.535  26.547  1.00  7.43           C  
ATOM    675  CG1 ILE A  94      -0.024 -22.584  26.310  1.00  7.77           C  
ATOM    676  CG2 ILE A  94      -1.950 -23.873  25.269  1.00  8.03           C  
ATOM    677  CD1 ILE A  94      -0.406 -21.189  25.850  1.00  8.17           C  
ATOM    678  N   ARG A  95      -4.415 -23.771  28.142  1.00  6.92           N  
ATOM    679  CA  ARG A  95      -5.446 -24.761  28.389  1.00  6.48           C  
ATOM    680  C   ARG A  95      -5.423 -25.722  27.224  1.00  6.30           C  
ATOM    681  O   ARG A  95      -5.308 -25.309  26.075  1.00  7.01           O  
ATOM    682  CB  ARG A  95      -6.809 -24.070  28.493  1.00  6.76           C  
ATOM    683  CG  ARG A  95      -6.884 -22.958  29.533  1.00  7.05           C  
ATOM    684  CD  ARG A  95      -6.495 -23.445  30.928  1.00  7.77           C  
ATOM    685  NE  ARG A  95      -6.542 -22.345  31.872  1.00  7.81           N  
ATOM    686  CZ  ARG A  95      -6.052 -22.392  33.094  1.00  7.63           C  
ATOM    687  NH1 ARG A  95      -5.600 -23.510  33.594  1.00  7.90           N  
ATOM    688  NH2 ARG A  95      -6.067 -21.317  33.845  1.00  8.81           N  
ATOM    689  N   SER A  96      -5.560 -26.996  27.517  1.00  6.52           N  
ATOM    690  CA  SER A  96      -5.524 -28.006  26.462  1.00  6.65           C  
ATOM    691  C   SER A  96      -6.108 -29.276  27.061  1.00  7.09           C  
ATOM    692  O   SER A  96      -5.739 -29.678  28.160  1.00  7.50           O  
ATOM    693  CB  SER A  96      -4.115 -28.253  25.977  1.00  7.13           C  
ATOM    694  OG  SER A  96      -4.061 -28.787  24.652  1.00  8.45           O  
ATOM    695  N   GLY A  97      -7.070 -29.905  26.388  1.00  6.29           N  
ATOM    696  CA  GLY A  97      -7.750 -31.027  26.979  1.00  5.96           C  
ATOM    697  C   GLY A  97      -6.861 -32.256  27.137  1.00  6.34           C  
ATOM    698  O   GLY A  97      -6.129 -32.624  26.230  1.00  6.79           O  
ATOM    699  N   ASN A  98      -7.038 -32.916  28.279  1.00  6.31           N  
ATOM    700  CA  ASN A  98      -6.344 -34.161  28.598  1.00  6.05           C  
ATOM    701  C   ASN A  98      -7.420 -35.221  28.819  1.00  6.62           C  
ATOM    702  O   ASN A  98      -8.059 -35.278  29.872  1.00  7.44           O  
ATOM    703  CB  ASN A  98      -5.507 -34.047  29.856  1.00  7.04           C  
ATOM    704  CG  ASN A  98      -4.773 -35.333  30.155  1.00  7.60           C  
ATOM    705  OD1 ASN A  98      -4.280 -35.993  29.245  1.00  7.44           O  
ATOM    706  ND2 ASN A  98      -4.746 -35.728  31.419  1.00  9.15           N  
ATOM    707  N   GLY A  99      -7.611 -36.093  27.830  1.00  6.18           N  
ATOM    708  CA  GLY A  99      -8.670 -37.087  27.878  1.00  6.75           C  
ATOM    709  C   GLY A  99      -9.127 -37.444  26.482  1.00  6.56           C  
ATOM    710  O   GLY A  99      -8.764 -36.766  25.532  1.00  6.68           O  
ATOM    711  N   LEU A 100      -9.916 -38.518  26.372  1.00  6.81           N  
ATOM    712  CA  LEU A 100     -10.408 -38.884  25.058  1.00  7.02           C  
ATOM    713  C   LEU A 100     -11.323 -37.769  24.553  1.00  6.70           C  
ATOM    714  O   LEU A 100     -12.250 -37.358  25.234  1.00  7.16           O  
ATOM    715  CB  LEU A 100     -11.123 -40.222  25.136  1.00  7.30           C  
ATOM    716  CG  LEU A 100     -10.197 -41.399  25.417  1.00  7.44           C  
ATOM    717  CD1 LEU A 100     -10.949 -42.652  25.865  1.00  8.38           C  
ATOM    718  CD2 LEU A 100      -9.341 -41.706  24.182  1.00  7.39           C  
ATOM    719  N   GLY A 101     -10.994 -37.245  23.384  1.00  6.61           N  
ATOM    720  CA  GLY A 101     -11.637 -36.049  22.877  1.00  7.25           C  
ATOM    721  C   GLY A 101     -10.723 -34.816  22.894  1.00  6.96           C  
ATOM    722  O   GLY A 101     -11.015 -33.818  22.213  1.00  7.05           O  
ATOM    723  N   GLY A 102      -9.614 -34.867  23.661  1.00  6.88           N  
ATOM    724  CA  GLY A 102      -8.679 -33.758  23.669  1.00  6.83           C  
ATOM    725  C   GLY A 102      -9.347 -32.449  24.053  1.00  6.18           C  
ATOM    726  O   GLY A 102     -10.197 -32.399  24.953  1.00  6.84           O  
ATOM    727  N   SER A 103      -8.977 -31.398  23.358  1.00  6.55           N  
ATOM    728  CA  SER A 103      -9.520 -30.079  23.656  1.00  6.08           C  
ATOM    729  C   SER A 103     -11.005 -29.974  23.375  1.00  6.22           C  
ATOM    730  O   SER A 103     -11.634 -29.043  23.867  1.00  6.95           O  
ATOM    731  CB  SER A 103      -8.715 -28.972  23.079  1.00  6.54           C  
ATOM    732  OG  SER A 103      -7.434 -28.911  23.745  1.00  6.88           O  
ATOM    733  N   THR A 104     -11.607 -30.899  22.634  1.00  6.66           N  
ATOM    734  CA  THR A 104     -13.049 -30.859  22.477  1.00  6.94           C  
ATOM    735  C   THR A 104     -13.794 -31.182  23.763  1.00  7.21           C  
ATOM    736  O   THR A 104     -15.015 -30.931  23.835  1.00  8.04           O  
ATOM    737  CB  THR A 104     -13.604 -31.744  21.357  1.00  7.01           C  
ATOM    738  OG1 THR A 104     -13.512 -33.133  21.733  1.00  7.49           O  
ATOM    739  CG2 THR A 104     -12.930 -31.472  20.044  1.00  7.60           C  
ATOM    740  N   LEU A 105     -13.116 -31.684  24.806  1.00  6.96           N  
ATOM    741  CA  LEU A 105     -13.703 -31.860  26.114  1.00  7.20           C  
ATOM    742  C   LEU A 105     -13.920 -30.547  26.846  1.00  7.59           C  
ATOM    743  O   LEU A 105     -14.737 -30.522  27.770  1.00  7.79           O  
ATOM    744  CB  LEU A 105     -12.848 -32.771  26.988  1.00  6.99           C  
ATOM    745  CG  LEU A 105     -12.799 -34.239  26.579  1.00  6.90           C  
ATOM    746  CD1 LEU A 105     -11.741 -34.911  27.410  1.00  7.68           C  
ATOM    747  CD2 LEU A 105     -14.159 -34.924  26.777  1.00  7.25           C  
ATOM    748  N   VAL A 106     -13.111 -29.536  26.503  1.00  7.08           N  
ATOM    749  CA  VAL A 106     -12.992 -28.350  27.337  1.00  6.98           C  
ATOM    750  C   VAL A 106     -13.303 -27.070  26.594  1.00  7.89           C  
ATOM    751  O   VAL A 106     -13.251 -25.998  27.205  1.00  7.64           O  
ATOM    752  CB  VAL A 106     -11.593 -28.257  27.977  1.00  7.26           C  
ATOM    753  CG1 VAL A 106     -11.247 -29.579  28.698  1.00  7.85           C  
ATOM    754  CG2 VAL A 106     -10.455 -27.877  27.011  1.00  8.04           C  
ATOM    755  N   ASN A 107     -13.566 -27.146  25.303  1.00  7.46           N  
ATOM    756  CA  ASN A 107     -13.594 -25.949  24.474  1.00  7.62           C  
ATOM    757  C   ASN A 107     -14.971 -25.274  24.527  1.00  7.70           C  
ATOM    758  O   ASN A 107     -15.882 -25.675  25.210  1.00  7.76           O  
ATOM    759  CB  ASN A 107     -13.092 -26.257  23.068  1.00  7.92           C  
ATOM    760  CG  ASN A 107     -14.011 -27.106  22.229  1.00  8.24           C  
ATOM    761  OD1 ASN A 107     -15.217 -27.271  22.486  1.00  8.28           O  
ATOM    762  ND2 ASN A 107     -13.468 -27.628  21.146  1.00  8.01           N  
ATOM    763  N   GLY A 108     -15.061 -24.139  23.826  1.00  8.33           N  
ATOM    764  CA  GLY A 108     -16.266 -23.330  23.895  1.00  9.48           C  
ATOM    765  C   GLY A 108     -17.390 -23.789  22.972  1.00  9.00           C  
ATOM    766  O   GLY A 108     -18.479 -23.209  22.955  1.00  9.74           O  
ATOM    767  N   GLY A 109     -17.127 -24.805  22.160  1.00  8.48           N  
ATOM    768  CA  GLY A 109     -18.172 -25.356  21.310  1.00  8.07           C  
ATOM    769  C   GLY A 109     -18.490 -24.571  20.041  1.00  7.93           C  
ATOM    770  O   GLY A 109     -19.425 -24.994  19.327  1.00  8.55           O  
ATOM    771  N   THR A 110     -17.778 -23.471  19.760  1.00  8.20           N  
ATOM    772  CA  THR A 110     -18.132 -22.604  18.640  1.00  7.72           C  
ATOM    773  C   THR A 110     -17.809 -23.287  17.311  1.00  8.09           C  
ATOM    774  O   THR A 110     -16.689 -23.746  17.128  1.00  8.75           O  
ATOM    775  CB  THR A 110     -17.423 -21.250  18.747  1.00  7.88           C  
ATOM    776  OG1 THR A 110     -17.570 -20.717  20.073  1.00  9.10           O  
ATOM    777  CG2 THR A 110     -17.976 -20.260  17.735  1.00  9.10           C  
ATOM    778  N   TRP A 111     -18.792 -23.267  16.387  1.00  7.67           N  
ATOM    779  CA  TRP A 111     -18.670 -24.026  15.136  1.00  8.05           C  
ATOM    780  C   TRP A 111     -18.766 -23.060  13.954  1.00  8.09           C  
ATOM    781  O   TRP A 111     -19.916 -22.660  13.630  1.00  9.69           O  
ATOM    782  CB  TRP A 111     -19.804 -25.029  15.138  1.00  8.71           C  
ATOM    783  CG  TRP A 111     -19.864 -26.024  14.016  1.00  9.15           C  
ATOM    784  CD1 TRP A 111     -20.781 -26.048  13.000  1.00  9.28           C  
ATOM    785  CD2 TRP A 111     -19.036 -27.186  13.828  1.00  8.68           C  
ATOM    786  NE1 TRP A 111     -20.568 -27.133  12.195  1.00  9.99           N  
ATOM    787  CE2 TRP A 111     -19.507 -27.861  12.676  1.00  9.12           C  
ATOM    788  CE3 TRP A 111     -17.924 -27.705  14.507  1.00  9.39           C  
ATOM    789  CZ2 TRP A 111     -18.892 -29.013  12.197  1.00  9.88           C  
ATOM    790  CZ3 TRP A 111     -17.354 -28.886  14.067  1.00  9.60           C  
ATOM    791  CH2 TRP A 111     -17.822 -29.514  12.914  1.00 10.32           C  
ATOM    792  N   THR A 112     -17.656 -22.633  13.381  1.00  8.63           N  
ATOM    793  CA  THR A 112     -17.650 -21.675  12.272  1.00  8.64           C  
ATOM    794  C   THR A 112     -16.512 -22.083  11.347  1.00  8.76           C  
ATOM    795  O   THR A 112     -15.564 -22.807  11.756  1.00  9.03           O  
ATOM    796  CB  THR A 112     -17.467 -20.209  12.715  1.00  8.35           C  
ATOM    797  OG1 THR A 112     -16.116 -19.945  13.068  1.00  8.46           O  
ATOM    798  CG2 THR A 112     -18.449 -19.750  13.778  1.00  9.78           C  
ATOM    799  N   ARG A 113     -16.529 -21.590  10.099  1.00  8.39           N  
ATOM    800  CA  ARG A 113     -15.506 -21.876   9.108  1.00  8.30           C  
ATOM    801  C   ARG A 113     -14.794 -20.606   8.658  1.00  8.18           C  
ATOM    802  O   ARG A 113     -15.310 -19.487   8.837  1.00  8.10           O  
ATOM    803  CB  ARG A 113     -16.131 -22.536   7.861  1.00  8.49           C  
ATOM    804  CG  ARG A 113     -16.689 -23.915   8.143  1.00  9.46           C  
ATOM    805  CD  ARG A 113     -16.964 -24.694   6.875  1.00  9.78           C  
ATOM    806  NE  ARG A 113     -17.537 -26.011   7.191  1.00 10.35           N  
ATOM    807  CZ  ARG A 113     -18.782 -26.363   7.303  1.00 10.98           C  
ATOM    808  NH1 ARG A 113     -19.775 -25.554   6.951  1.00 11.04           N  
ATOM    809  NH2 ARG A 113     -19.082 -27.580   7.730  1.00 11.81           N  
ATOM    810  N   PRO A 114     -13.594 -20.704   8.077  1.00  9.27           N  
ATOM    811  CA  PRO A 114     -12.821 -19.553   7.668  1.00  9.23           C  
ATOM    812  C   PRO A 114     -13.259 -19.010   6.302  1.00  8.31           C  
ATOM    813  O   PRO A 114     -14.328 -19.345   5.832  1.00  9.01           O  
ATOM    814  CB  PRO A 114     -11.382 -20.046   7.705  1.00 10.77           C  
ATOM    815  CG  PRO A 114     -11.524 -21.505   7.380  1.00 11.13           C  
ATOM    816  CD  PRO A 114     -12.809 -21.939   8.019  1.00  9.21           C  
ATOM    817  N   HIS A 115     -12.455 -18.108   5.777  1.00  8.28           N  
ATOM    818  CA  HIS A 115     -12.725 -17.463   4.499  1.00  8.92           C  
ATOM    819  C   HIS A 115     -12.194 -18.369   3.404  1.00  9.42           C  
ATOM    820  O   HIS A 115     -11.080 -18.853   3.486  1.00  9.59           O  
ATOM    821  CB  HIS A 115     -12.055 -16.095   4.495  1.00  8.68           C  
ATOM    822  CG  HIS A 115     -12.427 -15.222   3.316  1.00  9.62           C  
ATOM    823  ND1 HIS A 115     -11.895 -15.429   2.067  1.00 10.19           N  
ATOM    824  CD2 HIS A 115     -13.229 -14.162   3.279  1.00 10.71           C  
ATOM    825  CE1 HIS A 115     -12.425 -14.476   1.272  1.00 10.84           C  
ATOM    826  NE2 HIS A 115     -13.215 -13.692   1.987  1.00 10.56           N  
ATOM    827  N   LYS A 116     -12.930 -18.454   2.293  1.00 10.17           N  
ATOM    828  CA  LYS A 116     -12.494 -19.284   1.175  1.00  9.53           C  
ATOM    829  C   LYS A 116     -11.069 -19.006   0.766  1.00  9.15           C  
ATOM    830  O   LYS A 116     -10.298 -19.923   0.423  1.00 10.68           O  
ATOM    831  CB  LYS A 116     -13.401 -19.036  -0.042  1.00 10.35           C  
ATOM    832  CG  LYS A 116     -14.822 -19.443   0.094  1.00 11.03           C  
ATOM    833  CD  LYS A 116     -15.501 -19.674  -1.282  1.00 11.98           C  
ATOM    834  CE  LYS A 116     -16.970 -19.968  -1.098  1.00 14.10           C  
ATOM    835  NZ  LYS A 116     -17.632 -20.215  -2.402  1.00 15.37           N  
ATOM    836  N   ALA A 117     -10.669 -17.715   0.684  1.00  9.99           N  
ATOM    837  CA  ALA A 117      -9.372 -17.349   0.163  1.00  9.92           C  
ATOM    838  C   ALA A 117      -8.241 -17.876   1.042  1.00 10.45           C  
ATOM    839  O   ALA A 117      -7.119 -18.077   0.614  1.00 11.46           O  
ATOM    840  CB  ALA A 117      -9.188 -15.855  -0.040  1.00 11.07           C  
ATOM    841  N   GLN A 118      -8.538 -18.019   2.357  1.00  9.91           N  
ATOM    842  CA  GLN A 118      -7.569 -18.518   3.294  1.00 10.40           C  
ATOM    843  C   GLN A 118      -7.242 -19.974   2.968  1.00  9.49           C  
ATOM    844  O   GLN A 118      -6.043 -20.309   2.886  1.00 10.30           O  
ATOM    845  CB  GLN A 118      -8.058 -18.307   4.728  1.00  9.41           C  
ATOM    846  CG  GLN A 118      -8.127 -16.838   5.111  1.00  9.96           C  
ATOM    847  CD  GLN A 118      -8.752 -16.588   6.473  1.00  8.68           C  
ATOM    848  OE1 GLN A 118      -9.683 -17.245   6.913  1.00  8.70           O  
ATOM    849  NE2 GLN A 118      -8.213 -15.556   7.123  1.00 10.53           N  
ATOM    850  N   VAL A 119      -8.267 -20.800   2.880  1.00 10.38           N  
ATOM    851  CA  VAL A 119      -8.003 -22.213   2.589  1.00 10.29           C  
ATOM    852  C   VAL A 119      -7.487 -22.382   1.161  1.00 10.75           C  
ATOM    853  O   VAL A 119      -6.525 -23.124   0.952  1.00 11.04           O  
ATOM    854  CB  VAL A 119      -9.254 -23.026   2.827  1.00 10.18           C  
ATOM    855  CG1 VAL A 119      -8.998 -24.533   2.640  1.00 11.65           C  
ATOM    856  CG2 VAL A 119      -9.831 -22.782   4.235  1.00 11.64           C  
ATOM    857  N   ASP A 120      -7.994 -21.587   0.201  1.00 10.63           N  
ATOM    858  CA  ASP A 120      -7.444 -21.683  -1.158  1.00 11.19           C  
ATOM    859  C   ASP A 120      -5.936 -21.436  -1.173  1.00 12.00           C  
ATOM    860  O   ASP A 120      -5.194 -22.040  -1.969  1.00 12.34           O  
ATOM    861  CB  ASP A 120      -8.153 -20.730  -2.104  1.00 11.39           C  
ATOM    862  CG  ASP A 120      -9.529 -21.168  -2.524  1.00 13.18           C  
ATOM    863  OD1 ASP A 120      -9.888 -22.346  -2.407  1.00 12.59           O  
ATOM    864  OD2 ASP A 120     -10.266 -20.275  -3.035  1.00 15.23           O  
ATOM    865  N   SER A 121      -5.432 -20.541  -0.315  1.00 11.09           N  
ATOM    866  CA  SER A 121      -4.026 -20.231  -0.310  1.00 11.25           C  
ATOM    867  C   SER A 121      -3.145 -21.403   0.145  1.00 10.71           C  
ATOM    868  O   SER A 121      -1.942 -21.408  -0.099  1.00 11.82           O  
ATOM    869  CB  SER A 121      -3.674 -18.980   0.485  1.00 13.61           C  
ATOM    870  OG  SER A 121      -3.657 -19.198   1.890  1.00 15.20           O  
ATOM    871  N   TRP A 122      -3.719 -22.396   0.864  1.00 11.09           N  
ATOM    872  CA  TRP A 122      -2.924 -23.563   1.223  1.00 12.76           C  
ATOM    873  C   TRP A 122      -2.451 -24.312  -0.031  1.00 11.32           C  
ATOM    874  O   TRP A 122      -1.367 -24.893   0.009  1.00 12.19           O  
ATOM    875  CB  TRP A 122      -3.723 -24.487   2.152  1.00 11.35           C  
ATOM    876  CG  TRP A 122      -3.921 -23.908   3.536  1.00 11.54           C  
ATOM    877  CD1 TRP A 122      -3.667 -22.647   3.987  1.00 11.08           C  
ATOM    878  CD2 TRP A 122      -4.438 -24.641   4.651  1.00 11.95           C  
ATOM    879  NE1 TRP A 122      -4.012 -22.539   5.318  1.00 10.88           N  
ATOM    880  CE2 TRP A 122      -4.515 -23.729   5.734  1.00 12.32           C  
ATOM    881  CE3 TRP A 122      -4.853 -25.959   4.820  1.00 15.24           C  
ATOM    882  CZ2 TRP A 122      -4.976 -24.110   7.000  1.00 13.64           C  
ATOM    883  CZ3 TRP A 122      -5.311 -26.349   6.078  1.00 16.07           C  
ATOM    884  CH2 TRP A 122      -5.398 -25.417   7.128  1.00 15.39           C  
ATOM    885  N   GLU A 123      -3.271 -24.271  -1.088  1.00 12.77           N  
ATOM    886  CA  GLU A 123      -2.888 -24.854  -2.376  1.00 13.89           C  
ATOM    887  C   GLU A 123      -2.032 -23.890  -3.207  1.00 15.78           C  
ATOM    888  O   GLU A 123      -0.940 -24.269  -3.666  1.00 16.75           O  
ATOM    889  CB  GLU A 123      -4.142 -25.259  -3.132  1.00 13.39           C  
ATOM    890  CG  GLU A 123      -3.806 -25.921  -4.469  1.00 14.70           C  
ATOM    891  CD  GLU A 123      -5.072 -26.482  -5.063  1.00 16.45           C  
ATOM    892  OE1 GLU A 123      -6.092 -25.802  -5.226  1.00 19.59           O  
ATOM    893  OE2 GLU A 123      -4.994 -27.650  -5.459  1.00 19.85           O  
ATOM    894  N   THR A 124      -2.456 -22.614  -3.303  1.00 15.04           N  
ATOM    895  CA  THR A 124      -1.836 -21.696  -4.266  1.00 18.24           C  
ATOM    896  C   THR A 124      -0.564 -21.019  -3.766  1.00 20.19           C  
ATOM    897  O   THR A 124       0.203 -20.549  -4.605  1.00 25.15           O  
ATOM    898  CB  THR A 124      -2.823 -20.656  -4.782  1.00 19.07           C  
ATOM    899  OG1 THR A 124      -3.178 -19.849  -3.660  1.00 21.44           O  
ATOM    900  CG2 THR A 124      -4.064 -21.249  -5.411  1.00 20.08           C  
ATOM    901  N   VAL A 125      -0.386 -20.808  -2.452  1.00 16.10           N  
ATOM    902  CA  VAL A 125       0.824 -20.280  -1.864  1.00 16.48           C  
ATOM    903  C   VAL A 125       1.661 -21.333  -1.147  1.00 17.57           C  
ATOM    904  O   VAL A 125       2.890 -21.247  -1.093  1.00 19.77           O  
ATOM    905  CB  VAL A 125       0.393 -19.180  -0.860  1.00 17.27           C  
ATOM    906  CG1 VAL A 125       1.554 -18.635  -0.066  1.00 17.07           C  
ATOM    907  CG2 VAL A 125      -0.315 -18.042  -1.588  1.00 17.22           C  
ATOM    908  N   PHE A 126       1.005 -22.274  -0.455  1.00 16.60           N  
ATOM    909  CA  PHE A 126       1.744 -23.228   0.387  1.00 15.80           C  
ATOM    910  C   PHE A 126       1.889 -24.586  -0.284  1.00 18.59           C  
ATOM    911  O   PHE A 126       2.269 -25.560   0.375  1.00 18.74           O  
ATOM    912  CB  PHE A 126       1.062 -23.377   1.753  1.00 16.75           C  
ATOM    913  CG  PHE A 126       1.234 -22.093   2.556  1.00 15.82           C  
ATOM    914  CD1 PHE A 126       2.447 -21.757   3.123  1.00 15.49           C  
ATOM    915  CD2 PHE A 126       0.206 -21.187   2.636  1.00 13.46           C  
ATOM    916  CE1 PHE A 126       2.635 -20.548   3.791  1.00 16.29           C  
ATOM    917  CE2 PHE A 126       0.404 -19.967   3.262  1.00 14.16           C  
ATOM    918  CZ  PHE A 126       1.591 -19.669   3.854  1.00 14.01           C  
ATOM    919  N   GLY A 127       1.647 -24.606  -1.601  1.00 18.44           N  
ATOM    920  CA  GLY A 127       2.003 -25.737  -2.442  1.00 19.65           C  
ATOM    921  C   GLY A 127       1.427 -27.070  -1.983  1.00 19.25           C  
ATOM    922  O   GLY A 127       2.098 -28.104  -2.110  1.00 23.75           O  
ATOM    923  N   ASN A 128       0.200 -27.055  -1.461  1.00 14.13           N  
ATOM    924  CA  ASN A 128      -0.475 -28.263  -1.014  1.00 13.10           C  
ATOM    925  C   ASN A 128      -1.599 -28.618  -1.979  1.00 12.29           C  
ATOM    926  O   ASN A 128      -2.728 -28.167  -1.892  1.00 12.64           O  
ATOM    927  CB  ASN A 128      -1.030 -28.093   0.405  1.00 12.97           C  
ATOM    928  CG  ASN A 128       0.074 -27.951   1.421  1.00 13.15           C  
ATOM    929  OD1 ASN A 128       0.936 -28.826   1.514  1.00 13.53           O  
ATOM    930  ND2 ASN A 128       0.049 -26.872   2.201  1.00 13.06           N  
ATOM    931  N   GLU A 129      -1.274 -29.524  -2.915  1.00 14.06           N  
ATOM    932  CA  GLU A 129      -2.201 -29.813  -3.986  1.00 14.82           C  
ATOM    933  C   GLU A 129      -3.464 -30.388  -3.394  1.00 13.05           C  
ATOM    934  O   GLU A 129      -3.350 -31.241  -2.496  1.00 12.37           O  
ATOM    935  CB  GLU A 129      -1.546 -30.813  -4.953  1.00 15.99           C  
ATOM    936  CG  GLU A 129      -2.365 -31.081  -6.211  1.00 20.03           C  
ATOM    937  CD  GLU A 129      -3.579 -31.972  -6.110  1.00 23.38           C  
ATOM    938  OE1 GLU A 129      -3.527 -32.978  -5.358  1.00 24.95           O  
ATOM    939  OE2 GLU A 129      -4.575 -31.721  -6.851  1.00 28.26           O  
ATOM    940  N   GLY A 130      -4.646 -29.902  -3.770  1.00 11.21           N  
ATOM    941  CA  GLY A 130      -5.914 -30.434  -3.339  1.00 11.50           C  
ATOM    942  C   GLY A 130      -6.460 -29.856  -2.012  1.00 10.45           C  
ATOM    943  O   GLY A 130      -7.550 -30.183  -1.607  1.00 12.87           O  
ATOM    944  N   TRP A 131      -5.659 -29.012  -1.386  1.00 11.37           N  
ATOM    945  CA  TRP A 131      -6.054 -28.332  -0.157  1.00 11.55           C  
ATOM    946  C   TRP A 131      -6.574 -26.941  -0.513  1.00 10.60           C  
ATOM    947  O   TRP A 131      -5.822 -25.967  -0.445  1.00 13.36           O  
ATOM    948  CB  TRP A 131      -4.891 -28.253   0.830  1.00 11.37           C  
ATOM    949  CG  TRP A 131      -4.516 -29.585   1.433  1.00 10.18           C  
ATOM    950  CD1 TRP A 131      -3.675 -30.519   0.879  1.00 10.07           C  
ATOM    951  CD2 TRP A 131      -4.998 -30.128   2.679  1.00 10.35           C  
ATOM    952  NE1 TRP A 131      -3.579 -31.587   1.726  1.00 10.72           N  
ATOM    953  CE2 TRP A 131      -4.395 -31.397   2.816  1.00  9.96           C  
ATOM    954  CE3 TRP A 131      -5.871 -29.683   3.682  1.00 10.79           C  
ATOM    955  CZ2 TRP A 131      -4.617 -32.208   3.929  1.00  9.98           C  
ATOM    956  CZ3 TRP A 131      -6.090 -30.500   4.772  1.00 10.92           C  
ATOM    957  CH2 TRP A 131      -5.469 -31.743   4.897  1.00 10.29           C  
ATOM    958  N   ASN A 132      -7.822 -26.899  -0.930  1.00 13.19           N  
ATOM    959  CA  ASN A 132      -8.493 -25.667  -1.299  1.00 11.91           C  
ATOM    960  C   ASN A 132      -9.820 -25.642  -0.577  1.00 12.07           C  
ATOM    961  O   ASN A 132     -10.276 -26.629   0.024  1.00 12.39           O  
ATOM    962  CB  ASN A 132      -8.569 -25.503  -2.811  1.00 13.90           C  
ATOM    963  CG  ASN A 132      -9.250 -26.669  -3.464  1.00 13.33           C  
ATOM    964  OD1 ASN A 132     -10.339 -27.041  -3.091  1.00 15.25           O  
ATOM    965  ND2 ASN A 132      -8.566 -27.328  -4.392  1.00 18.27           N  
ATOM    966  N   TRP A 133     -10.508 -24.494  -0.642  1.00 12.02           N  
ATOM    967  CA  TRP A 133     -11.772 -24.352   0.024  1.00 11.68           C  
ATOM    968  C   TRP A 133     -12.751 -25.442  -0.389  1.00 11.40           C  
ATOM    969  O   TRP A 133     -13.405 -26.052   0.448  1.00 12.39           O  
ATOM    970  CB  TRP A 133     -12.371 -22.939  -0.181  1.00 11.04           C  
ATOM    971  CG  TRP A 133     -13.788 -22.889   0.312  1.00 11.94           C  
ATOM    972  CD1 TRP A 133     -14.955 -23.137  -0.372  1.00 12.36           C  
ATOM    973  CD2 TRP A 133     -14.209 -22.702   1.686  1.00 10.84           C  
ATOM    974  NE1 TRP A 133     -16.050 -23.103   0.441  1.00 12.85           N  
ATOM    975  CE2 TRP A 133     -15.622 -22.824   1.733  1.00 11.33           C  
ATOM    976  CE3 TRP A 133     -13.524 -22.440   2.899  1.00 10.89           C  
ATOM    977  CZ2 TRP A 133     -16.361 -22.675   2.896  1.00 11.76           C  
ATOM    978  CZ3 TRP A 133     -14.286 -22.275   4.038  1.00 10.40           C  
ATOM    979  CH2 TRP A 133     -15.661 -22.419   4.044  1.00 10.59           C  
ATOM    980  N   ASP A 134     -12.970 -25.642  -1.718  1.00 12.79           N  
ATOM    981  CA  ASP A 134     -14.018 -26.542  -2.147  1.00 14.44           C  
ATOM    982  C   ASP A 134     -13.795 -27.962  -1.560  1.00 10.83           C  
ATOM    983  O   ASP A 134     -14.749 -28.577  -1.106  1.00 14.00           O  
ATOM    984  CB  ASP A 134     -14.087 -26.555  -3.675  1.00 15.77           C  
ATOM    985  CG  ASP A 134     -14.677 -25.305  -4.332  1.00 19.79           C  
ATOM    986  OD1 ASP A 134     -15.389 -24.545  -3.639  1.00 16.59           O  
ATOM    987  OD2 ASP A 134     -14.447 -25.171  -5.572  1.00 24.39           O  
ATOM    988  N   ASN A 135     -12.551 -28.404  -1.651  1.00 13.75           N  
ATOM    989  CA  ASN A 135     -12.220 -29.761  -1.187  1.00 13.73           C  
ATOM    990  C   ASN A 135     -12.283 -29.913   0.353  1.00 15.70           C  
ATOM    991  O   ASN A 135     -12.903 -30.813   0.856  1.00 14.17           O  
ATOM    992  CB  ASN A 135     -10.835 -30.118  -1.708  1.00 16.92           C  
ATOM    993  CG  ASN A 135     -10.776 -30.408  -3.184  1.00 27.14           C  
ATOM    994  OD1 ASN A 135     -11.817 -30.470  -3.851  1.00 37.58           O  
ATOM    995  ND2 ASN A 135      -9.569 -30.638  -3.688  1.00 31.08           N  
ATOM    996  N   VAL A 136     -11.771 -28.918   1.030  1.00 12.75           N  
ATOM    997  CA  VAL A 136     -11.739 -28.963   2.487  1.00 11.75           C  
ATOM    998  C   VAL A 136     -13.136 -28.767   3.053  1.00 11.85           C  
ATOM    999  O   VAL A 136     -13.579 -29.476   3.968  1.00 12.88           O  
ATOM   1000  CB  VAL A 136     -10.725 -27.961   3.051  1.00 12.67           C  
ATOM   1001  CG1 VAL A 136     -10.943 -27.813   4.561  1.00 14.91           C  
ATOM   1002  CG2 VAL A 136      -9.293 -28.327   2.709  1.00 13.64           C  
ATOM   1003  N   ALA A 137     -13.938 -27.831   2.487  1.00 11.00           N  
ATOM   1004  CA  ALA A 137     -15.296 -27.635   2.937  1.00 12.65           C  
ATOM   1005  C   ALA A 137     -16.123 -28.909   2.733  1.00 12.53           C  
ATOM   1006  O   ALA A 137     -16.941 -29.218   3.588  1.00 13.46           O  
ATOM   1007  CB  ALA A 137     -15.928 -26.390   2.315  1.00 13.71           C  
ATOM   1008  N   ALA A 138     -15.950 -29.625   1.598  1.00 12.63           N  
ATOM   1009  CA  ALA A 138     -16.680 -30.869   1.379  1.00 13.24           C  
ATOM   1010  C   ALA A 138     -16.445 -31.878   2.516  1.00 10.09           C  
ATOM   1011  O   ALA A 138     -17.381 -32.489   3.016  1.00 12.83           O  
ATOM   1012  CB  ALA A 138     -16.344 -31.451   0.030  1.00 14.47           C  
ATOM   1013  N   TYR A 139     -15.179 -32.008   2.904  1.00 11.70           N  
ATOM   1014  CA  TYR A 139     -14.824 -32.875   4.018  1.00 10.86           C  
ATOM   1015  C   TYR A 139     -15.438 -32.381   5.320  1.00 10.80           C  
ATOM   1016  O   TYR A 139     -15.868 -33.156   6.151  1.00 11.20           O  
ATOM   1017  CB  TYR A 139     -13.317 -33.026   4.154  1.00 10.61           C  
ATOM   1018  CG  TYR A 139     -12.692 -34.054   3.206  1.00 11.07           C  
ATOM   1019  CD1 TYR A 139     -12.887 -35.425   3.411  1.00 10.86           C  
ATOM   1020  CD2 TYR A 139     -11.879 -33.675   2.153  1.00 10.47           C  
ATOM   1021  CE1 TYR A 139     -12.243 -36.349   2.597  1.00 11.75           C  
ATOM   1022  CE2 TYR A 139     -11.270 -34.589   1.310  1.00 11.38           C  
ATOM   1023  CZ  TYR A 139     -11.464 -35.928   1.556  1.00 11.90           C  
ATOM   1024  OH  TYR A 139     -10.792 -36.810   0.745  1.00 13.19           O  
ATOM   1025  N   SER A 140     -15.485 -31.048   5.464  1.00 11.29           N  
ATOM   1026  CA  SER A 140     -16.062 -30.484   6.679  1.00 11.23           C  
ATOM   1027  C   SER A 140     -17.546 -30.795   6.778  1.00 10.59           C  
ATOM   1028  O   SER A 140     -18.068 -31.148   7.806  1.00 11.73           O  
ATOM   1029  CB  SER A 140     -15.849 -28.974   6.724  1.00 11.50           C  
ATOM   1030  OG  SER A 140     -16.173 -28.411   7.993  1.00 11.67           O  
ATOM   1031  N   LEU A 141     -18.260 -30.614   5.655  1.00 11.92           N  
ATOM   1032  CA  LEU A 141     -19.675 -30.936   5.648  1.00 11.90           C  
ATOM   1033  C   LEU A 141     -19.909 -32.443   5.846  1.00 11.91           C  
ATOM   1034  O   LEU A 141     -20.843 -32.825   6.515  1.00 12.31           O  
ATOM   1035  CB  LEU A 141     -20.347 -30.452   4.360  1.00 12.56           C  
ATOM   1036  CG  LEU A 141     -20.882 -29.007   4.359  1.00 14.44           C  
ATOM   1037  CD1 LEU A 141     -19.801 -28.002   4.231  1.00 13.65           C  
ATOM   1038  CD2 LEU A 141     -21.937 -28.800   3.258  1.00 16.00           C  
ATOM   1039  N   GLN A 142     -18.981 -33.262   5.307  1.00 13.02           N  
ATOM   1040  CA  GLN A 142     -19.044 -34.702   5.523  1.00 13.00           C  
ATOM   1041  C   GLN A 142     -18.985 -35.032   7.013  1.00 12.35           C  
ATOM   1042  O   GLN A 142     -19.670 -35.922   7.480  1.00 12.99           O  
ATOM   1043  CB  GLN A 142     -17.910 -35.444   4.810  1.00 15.79           C  
ATOM   1044  CG  GLN A 142     -18.147 -36.948   4.886  1.00 22.00           C  
ATOM   1045  CD  GLN A 142     -17.306 -37.758   3.932  1.00 27.95           C  
ATOM   1046  OE1 GLN A 142     -16.516 -38.615   4.370  1.00 37.43           O  
ATOM   1047  NE2 GLN A 142     -17.503 -37.515   2.641  1.00 24.03           N  
ATOM   1048  N   ALA A 143     -18.130 -34.316   7.749  1.00 11.91           N  
ATOM   1049  CA  ALA A 143     -17.995 -34.518   9.183  1.00 11.30           C  
ATOM   1050  C   ALA A 143     -19.251 -34.102   9.943  1.00 10.80           C  
ATOM   1051  O   ALA A 143     -19.516 -34.586  11.037  1.00 11.39           O  
ATOM   1052  CB  ALA A 143     -16.795 -33.786   9.705  1.00 12.00           C  
ATOM   1053  N   GLU A 144     -19.990 -33.138   9.389  1.00 11.99           N  
ATOM   1054  CA  GLU A 144     -20.968 -32.384  10.157  1.00 10.90           C  
ATOM   1055  C   GLU A 144     -22.365 -33.007  10.178  1.00 11.25           C  
ATOM   1056  O   GLU A 144     -22.851 -33.533   9.160  1.00 12.35           O  
ATOM   1057  CB  GLU A 144     -21.047 -31.013   9.476  1.00 10.61           C  
ATOM   1058  CG  GLU A 144     -21.987 -29.991  10.123  1.00 10.68           C  
ATOM   1059  CD  GLU A 144     -22.001 -28.667   9.392  1.00 11.10           C  
ATOM   1060  OE1 GLU A 144     -21.645 -28.608   8.201  1.00 10.47           O  
ATOM   1061  OE2 GLU A 144     -22.286 -27.647  10.085  1.00 10.54           O  
ATOM   1062  N   ARG A 145     -23.069 -32.872  11.279  1.00 11.59           N  
ATOM   1063  CA  ARG A 145     -24.444 -33.288  11.409  1.00 12.91           C  
ATOM   1064  C   ARG A 145     -25.205 -32.149  12.074  1.00 11.73           C  
ATOM   1065  O   ARG A 145     -25.470 -32.155  13.240  1.00 11.50           O  
ATOM   1066  CB  ARG A 145     -24.535 -34.593  12.190  1.00 15.33           C  
ATOM   1067  CG  ARG A 145     -25.898 -35.236  12.110  1.00 17.51           C  
ATOM   1068  CD  ARG A 145     -25.893 -36.425  13.043  1.00 22.28           C  
ATOM   1069  NE  ARG A 145     -27.089 -37.245  12.865  1.00 25.81           N  
ATOM   1070  CZ  ARG A 145     -27.252 -38.127  11.882  1.00 23.81           C  
ATOM   1071  NH1 ARG A 145     -26.306 -38.415  11.007  1.00 22.76           N  
ATOM   1072  NH2 ARG A 145     -28.425 -38.732  11.795  1.00 28.68           N  
ATOM   1073  N   ALA A 146     -25.604 -31.185  11.248  1.00 14.20           N  
ATOM   1074  CA  ALA A 146     -26.107 -29.910  11.744  1.00 12.46           C  
ATOM   1075  C   ALA A 146     -27.631 -29.925  11.765  1.00 13.17           C  
ATOM   1076  O   ALA A 146     -28.293 -30.575  10.922  1.00 14.34           O  
ATOM   1077  CB  ALA A 146     -25.570 -28.785  10.917  1.00 13.07           C  
ATOM   1078  N   ARG A 147     -28.181 -29.177  12.713  1.00 11.50           N  
ATOM   1079  CA  ARG A 147     -29.598 -28.981  12.907  1.00 11.00           C  
ATOM   1080  C   ARG A 147     -29.895 -27.513  12.676  1.00 11.03           C  
ATOM   1081  O   ARG A 147     -29.268 -26.622  13.214  1.00 11.22           O  
ATOM   1082  CB  ARG A 147     -30.004 -29.320  14.336  1.00 11.23           C  
ATOM   1083  CG  ARG A 147     -29.617 -30.742  14.763  1.00 11.97           C  
ATOM   1084  CD  ARG A 147     -30.141 -31.101  16.122  1.00 12.88           C  
ATOM   1085  NE  ARG A 147     -29.632 -30.196  17.173  1.00 11.65           N  
ATOM   1086  CZ  ARG A 147     -28.391 -30.165  17.722  1.00 10.89           C  
ATOM   1087  NH1 ARG A 147     -27.488 -31.035  17.333  1.00 11.95           N  
ATOM   1088  NH2 ARG A 147     -28.105 -29.246  18.616  1.00 11.05           N  
ATOM   1089  N   ALA A 148     -30.958 -27.263  11.887  1.00 11.94           N  
ATOM   1090  CA  ALA A 148     -31.381 -25.898  11.608  1.00 11.32           C  
ATOM   1091  C   ALA A 148     -32.006 -25.298  12.857  1.00 10.47           C  
ATOM   1092  O   ALA A 148     -32.589 -25.981  13.692  1.00 10.79           O  
ATOM   1093  CB  ALA A 148     -32.368 -25.939  10.469  1.00 11.05           C  
ATOM   1094  N   PRO A 149     -31.954 -23.961  12.983  1.00 10.25           N  
ATOM   1095  CA  PRO A 149     -32.563 -23.287  14.118  1.00 10.83           C  
ATOM   1096  C   PRO A 149     -34.090 -23.349  14.051  1.00 10.92           C  
ATOM   1097  O   PRO A 149     -34.640 -23.336  12.939  1.00 12.49           O  
ATOM   1098  CB  PRO A 149     -32.049 -21.872  13.990  1.00 10.88           C  
ATOM   1099  CG  PRO A 149     -31.802 -21.654  12.506  1.00 10.77           C  
ATOM   1100  CD  PRO A 149     -31.261 -23.031  12.089  1.00 10.39           C  
ATOM   1101  N   ASN A 150     -34.740 -23.376  15.194  1.00 10.87           N  
ATOM   1102  CA  ASN A 150     -36.190 -23.272  15.293  1.00 11.45           C  
ATOM   1103  C   ASN A 150     -36.601 -21.792  15.309  1.00 12.11           C  
ATOM   1104  O   ASN A 150     -35.780 -20.883  15.233  1.00 12.30           O  
ATOM   1105  CB  ASN A 150     -36.707 -24.133  16.429  1.00 12.91           C  
ATOM   1106  CG  ASN A 150     -36.238 -23.627  17.775  1.00 12.56           C  
ATOM   1107  OD1 ASN A 150     -35.842 -22.465  17.950  1.00 13.25           O  
ATOM   1108  ND2 ASN A 150     -36.316 -24.480  18.784  1.00 14.57           N  
ATOM   1109  N   ALA A 151     -37.936 -21.557  15.410  1.00 12.83           N  
ATOM   1110  CA  ALA A 151     -38.482 -20.206  15.386  1.00 13.32           C  
ATOM   1111  C   ALA A 151     -37.877 -19.344  16.501  1.00 12.04           C  
ATOM   1112  O   ALA A 151     -37.514 -18.195  16.246  1.00 12.81           O  
ATOM   1113  CB  ALA A 151     -40.025 -20.213  15.463  1.00 13.94           C  
ATOM   1114  N   LYS A 152     -37.779 -19.888  17.714  1.00 12.88           N  
ATOM   1115  CA  LYS A 152     -37.203 -19.117  18.824  1.00 12.62           C  
ATOM   1116  C   LYS A 152     -35.751 -18.705  18.531  1.00 11.75           C  
ATOM   1117  O   LYS A 152     -35.346 -17.556  18.733  1.00 10.89           O  
ATOM   1118  CB  LYS A 152     -37.313 -19.967  20.088  1.00 14.31           C  
ATOM   1119  CG  LYS A 152     -36.644 -19.372  21.338  1.00 14.01           C  
ATOM   1120  CD  LYS A 152     -36.425 -20.407  22.446  1.00 14.76           C  
ATOM   1121  CE  LYS A 152     -35.941 -19.830  23.756  1.00 14.76           C  
ATOM   1122  NZ  LYS A 152     -35.442 -20.876  24.685  1.00 15.27           N  
ATOM   1123  N   GLN A 153     -34.986 -19.664  17.980  1.00 10.75           N  
ATOM   1124  CA  GLN A 153     -33.583 -19.415  17.711  1.00 10.36           C  
ATOM   1125  C   GLN A 153     -33.413 -18.401  16.594  1.00 10.35           C  
ATOM   1126  O   GLN A 153     -32.536 -17.563  16.653  1.00  9.63           O  
ATOM   1127  CB  GLN A 153     -32.943 -20.783  17.500  1.00 10.55           C  
ATOM   1128  CG  GLN A 153     -32.934 -21.604  18.777  1.00 10.81           C  
ATOM   1129  CD  GLN A 153     -32.931 -23.097  18.547  1.00 11.88           C  
ATOM   1130  OE1 GLN A 153     -32.837 -23.579  17.419  1.00 10.81           O  
ATOM   1131  NE2 GLN A 153     -32.998 -23.839  19.635  1.00 10.22           N  
ATOM   1132  N   ILE A 154     -34.252 -18.522  15.545  1.00 10.63           N  
ATOM   1133  CA  ILE A 154     -34.244 -17.529  14.465  1.00 10.92           C  
ATOM   1134  C   ILE A 154     -34.626 -16.136  14.985  1.00 11.13           C  
ATOM   1135  O   ILE A 154     -33.944 -15.149  14.657  1.00 10.67           O  
ATOM   1136  CB  ILE A 154     -35.156 -17.960  13.295  1.00 11.13           C  
ATOM   1137  CG1 ILE A 154     -34.526 -19.164  12.551  1.00 11.64           C  
ATOM   1138  CG2 ILE A 154     -35.424 -16.786  12.343  1.00 11.82           C  
ATOM   1139  CD1 ILE A 154     -35.494 -19.872  11.603  1.00 12.45           C  
ATOM   1140  N   ALA A 155     -35.632 -16.078  15.859  1.00 11.44           N  
ATOM   1141  CA  ALA A 155     -36.015 -14.771  16.368  1.00 12.85           C  
ATOM   1142  C   ALA A 155     -34.883 -14.120  17.157  1.00 11.35           C  
ATOM   1143  O   ALA A 155     -34.787 -12.889  17.222  1.00 13.08           O  
ATOM   1144  CB  ALA A 155     -37.287 -14.883  17.183  1.00 13.91           C  
ATOM   1145  N   ALA A 156     -34.030 -14.941  17.820  1.00 11.24           N  
ATOM   1146  CA  ALA A 156     -32.924 -14.416  18.589  1.00 10.90           C  
ATOM   1147  C   ALA A 156     -31.860 -13.781  17.706  1.00 10.16           C  
ATOM   1148  O   ALA A 156     -31.027 -13.005  18.166  1.00 10.15           O  
ATOM   1149  CB  ALA A 156     -32.302 -15.539  19.407  1.00 11.59           C  
ATOM   1150  N   GLY A 157     -31.774 -14.234  16.448  1.00  9.77           N  
ATOM   1151  CA  GLY A 157     -30.747 -13.773  15.543  1.00  9.95           C  
ATOM   1152  C   GLY A 157     -30.122 -14.839  14.619  1.00  9.18           C  
ATOM   1153  O   GLY A 157     -29.277 -14.449  13.817  1.00  9.95           O  
ATOM   1154  N   HIS A 158     -30.452 -16.109  14.771  1.00  8.88           N  
ATOM   1155  CA  HIS A 158     -29.836 -17.128  13.944  1.00  8.80           C  
ATOM   1156  C   HIS A 158     -30.209 -17.005  12.470  1.00  9.52           C  
ATOM   1157  O   HIS A 158     -31.327 -16.584  12.127  1.00  9.91           O  
ATOM   1158  CB  HIS A 158     -30.212 -18.528  14.428  1.00  9.53           C  
ATOM   1159  CG  HIS A 158     -29.431 -19.012  15.611  1.00  8.44           C  
ATOM   1160  ND1 HIS A 158     -28.196 -19.636  15.391  1.00  9.13           N  
ATOM   1161  CD2 HIS A 158     -29.633 -18.922  16.922  1.00  8.98           C  
ATOM   1162  CE1 HIS A 158     -27.708 -19.920  16.605  1.00  9.24           C  
ATOM   1163  NE2 HIS A 158     -28.552 -19.533  17.553  1.00  8.68           N  
ATOM   1164  N   TYR A 159     -29.279 -17.407  11.620  1.00  9.28           N  
ATOM   1165  CA  TYR A 159     -29.533 -17.632  10.196  1.00  9.58           C  
ATOM   1166  C   TYR A 159     -28.696 -18.817   9.775  1.00  9.03           C  
ATOM   1167  O   TYR A 159     -27.481 -18.810  10.005  1.00  8.75           O  
ATOM   1168  CB  TYR A 159     -29.207 -16.422   9.301  1.00  9.80           C  
ATOM   1169  CG  TYR A 159     -29.270 -16.834   7.836  1.00  9.97           C  
ATOM   1170  CD1 TYR A 159     -30.480 -17.148   7.231  1.00 10.97           C  
ATOM   1171  CD2 TYR A 159     -28.111 -17.007   7.112  1.00 10.02           C  
ATOM   1172  CE1 TYR A 159     -30.520 -17.635   5.931  1.00 12.09           C  
ATOM   1173  CE2 TYR A 159     -28.113 -17.506   5.826  1.00 10.03           C  
ATOM   1174  CZ  TYR A 159     -29.329 -17.768   5.240  1.00 11.38           C  
ATOM   1175  OH  TYR A 159     -29.260 -18.261   3.949  1.00 12.16           O  
ATOM   1176  N   PHE A 160     -29.342 -19.787   9.154  1.00  9.09           N  
ATOM   1177  CA  PHE A 160     -28.710 -21.038   8.753  1.00  9.24           C  
ATOM   1178  C   PHE A 160     -29.027 -21.291   7.282  1.00  9.17           C  
ATOM   1179  O   PHE A 160     -30.224 -21.430   6.947  1.00 10.89           O  
ATOM   1180  CB  PHE A 160     -29.319 -22.110   9.637  1.00  9.14           C  
ATOM   1181  CG  PHE A 160     -28.835 -23.531   9.428  1.00 10.64           C  
ATOM   1182  CD1 PHE A 160     -27.825 -24.039  10.229  1.00 11.64           C  
ATOM   1183  CD2 PHE A 160     -29.503 -24.416   8.587  1.00 11.48           C  
ATOM   1184  CE1 PHE A 160     -27.455 -25.387  10.152  1.00 13.55           C  
ATOM   1185  CE2 PHE A 160     -29.109 -25.751   8.497  1.00 12.55           C  
ATOM   1186  CZ  PHE A 160     -28.053 -26.218   9.251  1.00 12.64           C  
ATOM   1187  N   ASN A 161     -28.017 -21.340   6.443  1.00  8.94           N  
ATOM   1188  CA  ASN A 161     -28.199 -21.701   5.047  1.00  9.67           C  
ATOM   1189  C   ASN A 161     -27.918 -23.193   4.914  1.00  9.67           C  
ATOM   1190  O   ASN A 161     -26.774 -23.625   5.075  1.00 10.38           O  
ATOM   1191  CB  ASN A 161     -27.311 -20.873   4.172  1.00  9.11           C  
ATOM   1192  CG  ASN A 161     -27.804 -20.841   2.744  1.00  9.68           C  
ATOM   1193  OD1 ASN A 161     -28.838 -21.446   2.421  1.00 11.80           O  
ATOM   1194  ND2 ASN A 161     -27.087 -20.106   1.916  1.00 10.13           N  
ATOM   1195  N   ALA A 162     -28.940 -23.995   4.603  1.00 11.49           N  
ATOM   1196  CA  ALA A 162     -28.774 -25.447   4.693  1.00 13.05           C  
ATOM   1197  C   ALA A 162     -27.659 -25.941   3.755  1.00 13.60           C  
ATOM   1198  O   ALA A 162     -26.944 -26.901   4.072  1.00 14.35           O  
ATOM   1199  CB  ALA A 162     -30.093 -26.128   4.385  1.00 15.69           C  
ATOM   1200  N   SER A 163     -27.464 -25.267   2.617  1.00 12.33           N  
ATOM   1201  CA  SER A 163     -26.417 -25.607   1.670  1.00 12.78           C  
ATOM   1202  C   SER A 163     -25.011 -25.563   2.248  1.00 12.86           C  
ATOM   1203  O   SER A 163     -24.101 -26.201   1.709  1.00 16.05           O  
ATOM   1204  CB  SER A 163     -26.481 -24.770   0.419  1.00 13.84           C  
ATOM   1205  OG  SER A 163     -26.201 -23.435   0.791  1.00 15.85           O  
ATOM   1206  N   CYS A 164     -24.796 -24.789   3.323  1.00 12.44           N  
ATOM   1207  CA  CYS A 164     -23.475 -24.636   3.923  1.00 12.81           C  
ATOM   1208  C   CYS A 164     -23.279 -25.681   5.035  1.00 13.20           C  
ATOM   1209  O   CYS A 164     -22.304 -25.515   5.761  1.00 14.04           O  
ATOM   1210  CB  CYS A 164     -23.313 -23.216   4.460  1.00 13.95           C  
ATOM   1211  SG  CYS A 164     -23.507 -22.020   3.119  1.00 13.29           S  
ATOM   1212  N   HIS A 165     -24.171 -26.649   5.226  1.00 12.88           N  
ATOM   1213  CA  HIS A 165     -24.017 -27.555   6.368  1.00 13.11           C  
ATOM   1214  C   HIS A 165     -24.332 -28.987   5.983  1.00 15.52           C  
ATOM   1215  O   HIS A 165     -25.352 -29.268   5.350  1.00 16.69           O  
ATOM   1216  CB  HIS A 165     -24.953 -27.161   7.500  1.00 12.06           C  
ATOM   1217  CG  HIS A 165     -24.591 -25.788   7.990  1.00 11.67           C  
ATOM   1218  ND1 HIS A 165     -23.545 -25.552   8.858  1.00 11.65           N  
ATOM   1219  CD2 HIS A 165     -25.079 -24.577   7.648  1.00 11.79           C  
ATOM   1220  CE1 HIS A 165     -23.425 -24.223   9.030  1.00 11.87           C  
ATOM   1221  NE2 HIS A 165     -24.366 -23.633   8.311  1.00 11.37           N  
ATOM   1222  N   GLY A 166     -23.508 -29.923   6.458  1.00 12.80           N  
ATOM   1223  CA  GLY A 166     -23.889 -31.333   6.372  1.00 12.79           C  
ATOM   1224  C   GLY A 166     -24.977 -31.628   7.372  1.00 14.85           C  
ATOM   1225  O   GLY A 166     -24.897 -31.108   8.476  1.00 16.15           O  
ATOM   1226  N   VAL A 167     -25.924 -32.524   7.027  1.00 17.35           N  
ATOM   1227  CA  VAL A 167     -27.000 -32.939   7.910  1.00 21.06           C  
ATOM   1228  C   VAL A 167     -26.932 -34.441   8.192  1.00 19.42           C  
ATOM   1229  O   VAL A 167     -27.685 -34.884   9.031  1.00 29.85           O  
ATOM   1230  CB  VAL A 167     -28.371 -32.568   7.324  1.00 26.00           C  
ATOM   1231  CG1 VAL A 167     -28.554 -31.057   7.292  1.00 29.84           C  
ATOM   1232  CG2 VAL A 167     -28.562 -33.207   5.951  1.00 29.01           C  
ATOM   1233  N   ASN A 168     -26.014 -35.182   7.551  1.00 18.79           N  
ATOM   1234  CA  ASN A 168     -25.972 -36.629   7.745  1.00 21.18           C  
ATOM   1235  C   ASN A 168     -24.599 -37.131   8.178  1.00 19.24           C  
ATOM   1236  O   ASN A 168     -24.333 -38.326   8.048  1.00 18.79           O  
ATOM   1237  CB  ASN A 168     -26.363 -37.343   6.451  1.00 29.01           C  
ATOM   1238  CG  ASN A 168     -27.417 -38.395   6.701  1.00 39.09           C  
ATOM   1239  OD1 ASN A 168     -27.356 -39.135   7.687  1.00 39.94           O  
ATOM   1240  ND2 ASN A 168     -28.454 -38.402   5.876  1.00 50.41           N  
ATOM   1241  N   GLY A 169     -23.754 -36.270   8.767  1.00 14.81           N  
ATOM   1242  CA  GLY A 169     -22.428 -36.673   9.215  1.00 13.32           C  
ATOM   1243  C   GLY A 169     -22.431 -37.168  10.662  1.00 12.93           C  
ATOM   1244  O   GLY A 169     -23.373 -37.778  11.138  1.00 13.32           O  
ATOM   1245  N   THR A 170     -21.327 -36.831  11.344  1.00 12.40           N  
ATOM   1246  CA  THR A 170     -20.980 -37.451  12.609  1.00 11.37           C  
ATOM   1247  C   THR A 170     -21.077 -36.463  13.773  1.00 10.86           C  
ATOM   1248  O   THR A 170     -21.491 -36.876  14.849  1.00 12.09           O  
ATOM   1249  CB  THR A 170     -19.604 -38.090  12.457  1.00 11.23           C  
ATOM   1250  OG1 THR A 170     -19.684 -39.053  11.392  1.00 12.36           O  
ATOM   1251  CG2 THR A 170     -19.158 -38.767  13.744  1.00 12.23           C  
ATOM   1252  N   VAL A 171     -20.563 -35.235  13.596  1.00 10.62           N  
ATOM   1253  CA  VAL A 171     -20.481 -34.292  14.711  1.00  9.83           C  
ATOM   1254  C   VAL A 171     -21.814 -33.549  14.811  1.00  9.79           C  
ATOM   1255  O   VAL A 171     -22.105 -32.737  13.924  1.00 10.34           O  
ATOM   1256  CB  VAL A 171     -19.274 -33.358  14.482  1.00  9.98           C  
ATOM   1257  CG1 VAL A 171     -19.190 -32.336  15.604  1.00 10.56           C  
ATOM   1258  CG2 VAL A 171     -17.941 -34.123  14.386  1.00 10.17           C  
ATOM   1259  N   HIS A 172     -22.528 -33.796  15.888  1.00  9.03           N  
ATOM   1260  CA  HIS A 172     -23.794 -33.151  16.126  1.00  9.59           C  
ATOM   1261  C   HIS A 172     -23.544 -31.685  16.450  1.00 10.77           C  
ATOM   1262  O   HIS A 172     -22.809 -31.347  17.366  1.00  9.53           O  
ATOM   1263  CB  HIS A 172     -24.579 -33.816  17.259  1.00 10.35           C  
ATOM   1264  CG  HIS A 172     -25.014 -35.208  16.941  1.00 11.88           C  
ATOM   1265  ND1 HIS A 172     -24.185 -36.316  16.875  1.00 13.88           N  
ATOM   1266  CD2 HIS A 172     -26.275 -35.687  16.757  1.00 12.93           C  
ATOM   1267  CE1 HIS A 172     -24.927 -37.396  16.548  1.00 14.51           C  
ATOM   1268  NE2 HIS A 172     -26.203 -37.032  16.493  1.00 14.56           N  
ATOM   1269  N   ALA A 173     -24.225 -30.821  15.700  1.00 10.14           N  
ATOM   1270  CA  ALA A 173     -24.077 -29.373  15.847  1.00 10.46           C  
ATOM   1271  C   ALA A 173     -25.441 -28.712  15.664  1.00 10.46           C  
ATOM   1272  O   ALA A 173     -26.219 -29.103  14.796  1.00 11.30           O  
ATOM   1273  CB  ALA A 173     -23.117 -28.843  14.829  1.00 10.25           C  
ATOM   1274  N   GLY A 174     -25.715 -27.681  16.461  1.00  9.30           N  
ATOM   1275  CA  GLY A 174     -26.969 -26.955  16.338  1.00 10.16           C  
ATOM   1276  C   GLY A 174     -26.945 -25.833  17.358  1.00 10.64           C  
ATOM   1277  O   GLY A 174     -25.926 -25.579  18.024  1.00  9.54           O  
ATOM   1278  N   PRO A 175     -28.019 -25.046  17.467  1.00  9.68           N  
ATOM   1279  CA  PRO A 175     -27.973 -23.887  18.364  1.00  9.34           C  
ATOM   1280  C   PRO A 175     -27.909 -24.300  19.833  1.00  8.96           C  
ATOM   1281  O   PRO A 175     -28.682 -25.097  20.316  1.00  9.88           O  
ATOM   1282  CB  PRO A 175     -29.320 -23.211  18.034  1.00  9.85           C  
ATOM   1283  CG  PRO A 175     -29.656 -23.639  16.621  1.00 10.36           C  
ATOM   1284  CD  PRO A 175     -29.249 -25.099  16.634  1.00  9.88           C  
ATOM   1285  N   ARG A 176     -27.014 -23.627  20.553  1.00  8.81           N  
ATOM   1286  CA  ARG A 176     -27.066 -23.647  22.002  1.00  9.71           C  
ATOM   1287  C   ARG A 176     -28.395 -23.015  22.428  1.00  9.61           C  
ATOM   1288  O   ARG A 176     -28.739 -21.915  21.967  1.00  9.26           O  
ATOM   1289  CB  ARG A 176     -25.879 -22.872  22.576  1.00  9.02           C  
ATOM   1290  CG  ARG A 176     -25.851 -22.934  24.096  1.00 10.15           C  
ATOM   1291  CD  ARG A 176     -24.809 -22.110  24.749  1.00  9.62           C  
ATOM   1292  NE  ARG A 176     -23.440 -22.508  24.346  1.00  8.65           N  
ATOM   1293  CZ  ARG A 176     -22.317 -22.199  24.962  1.00  9.75           C  
ATOM   1294  NH1 ARG A 176     -22.354 -21.705  26.194  1.00  9.71           N  
ATOM   1295  NH2 ARG A 176     -21.179 -22.428  24.360  1.00  8.77           N  
ATOM   1296  N   ASP A 177     -29.112 -23.688  23.295  1.00  9.52           N  
ATOM   1297  CA  ASP A 177     -30.393 -23.220  23.818  1.00 10.26           C  
ATOM   1298  C   ASP A 177     -30.556 -23.765  25.228  1.00 11.03           C  
ATOM   1299  O   ASP A 177     -30.835 -24.941  25.406  1.00 12.42           O  
ATOM   1300  CB  ASP A 177     -31.523 -23.593  22.902  1.00 12.01           C  
ATOM   1301  CG  ASP A 177     -32.845 -22.911  23.229  1.00 11.34           C  
ATOM   1302  OD1 ASP A 177     -33.010 -22.421  24.349  1.00 11.89           O  
ATOM   1303  OD2 ASP A 177     -33.689 -22.928  22.310  1.00 12.96           O  
ATOM   1304  N   THR A 178     -30.317 -22.912  26.197  1.00 10.76           N  
ATOM   1305  CA  THR A 178     -30.432 -23.293  27.597  1.00 11.69           C  
ATOM   1306  C   THR A 178     -31.885 -23.430  28.034  1.00 12.92           C  
ATOM   1307  O   THR A 178     -32.101 -23.843  29.180  1.00 13.94           O  
ATOM   1308  CB  THR A 178     -29.748 -22.275  28.490  1.00 11.75           C  
ATOM   1309  OG1 THR A 178     -30.486 -21.066  28.402  1.00 13.00           O  
ATOM   1310  CG2 THR A 178     -28.286 -22.083  28.127  1.00 12.73           C  
ATOM   1311  N   GLY A 179     -32.864 -23.049  27.188  1.00 11.90           N  
ATOM   1312  CA  GLY A 179     -34.260 -23.016  27.603  1.00 13.16           C  
ATOM   1313  C   GLY A 179     -34.668 -21.627  28.058  1.00 14.19           C  
ATOM   1314  O   GLY A 179     -35.869 -21.356  28.095  1.00 17.29           O  
ATOM   1315  N   ASP A 180     -33.723 -20.747  28.384  1.00 13.42           N  
ATOM   1316  CA  ASP A 180     -34.075 -19.393  28.773  1.00 16.07           C  
ATOM   1317  C   ASP A 180     -34.490 -18.583  27.534  1.00 14.38           C  
ATOM   1318  O   ASP A 180     -34.263 -18.965  26.403  1.00 12.74           O  
ATOM   1319  CB  ASP A 180     -32.903 -18.696  29.441  1.00 16.65           C  
ATOM   1320  CG  ASP A 180     -32.319 -19.412  30.651  1.00 30.43           C  
ATOM   1321  OD1 ASP A 180     -33.130 -19.816  31.512  1.00 35.22           O  
ATOM   1322  OD2 ASP A 180     -31.057 -19.586  30.697  1.00 39.80           O  
ATOM   1323  N   ASP A 181     -35.140 -17.426  27.750  1.00 12.98           N  
ATOM   1324  CA  ASP A 181     -35.265 -16.470  26.666  1.00 13.15           C  
ATOM   1325  C   ASP A 181     -33.879 -16.051  26.177  1.00 12.62           C  
ATOM   1326  O   ASP A 181     -32.912 -15.988  26.959  1.00 11.42           O  
ATOM   1327  CB  ASP A 181     -35.974 -15.226  27.152  1.00 15.13           C  
ATOM   1328  CG  ASP A 181     -37.400 -15.465  27.630  1.00 17.55           C  
ATOM   1329  OD1 ASP A 181     -38.034 -16.436  27.215  1.00 20.57           O  
ATOM   1330  OD2 ASP A 181     -37.827 -14.653  28.439  1.00 24.15           O  
ATOM   1331  N   TYR A 182     -33.783 -15.748  24.877  1.00 10.90           N  
ATOM   1332  CA  TYR A 182     -32.583 -15.169  24.300  1.00 10.75           C  
ATOM   1333  C   TYR A 182     -32.547 -13.686  24.619  1.00 11.26           C  
ATOM   1334  O   TYR A 182     -33.530 -12.949  24.484  1.00 12.86           O  
ATOM   1335  CB  TYR A 182     -32.495 -15.391  22.784  1.00 10.98           C  
ATOM   1336  CG  TYR A 182     -32.127 -16.831  22.443  1.00 10.21           C  
ATOM   1337  CD1 TYR A 182     -30.786 -17.236  22.430  1.00 10.13           C  
ATOM   1338  CD2 TYR A 182     -33.085 -17.777  22.167  1.00 10.89           C  
ATOM   1339  CE1 TYR A 182     -30.433 -18.548  22.112  1.00  9.63           C  
ATOM   1340  CE2 TYR A 182     -32.742 -19.071  21.841  1.00 10.73           C  
ATOM   1341  CZ  TYR A 182     -31.414 -19.464  21.868  1.00  9.93           C  
ATOM   1342  OH  TYR A 182     -31.163 -20.773  21.574  1.00 11.22           O  
ATOM   1343  N   SER A 183     -31.372 -13.195  24.922  1.00 10.33           N  
ATOM   1344  CA  SER A 183     -31.136 -11.795  25.206  1.00 10.04           C  
ATOM   1345  C   SER A 183     -31.305 -10.979  23.929  1.00 10.66           C  
ATOM   1346  O   SER A 183     -30.777 -11.376  22.889  1.00 10.23           O  
ATOM   1347  CB  SER A 183     -29.722 -11.579  25.693  1.00 10.61           C  
ATOM   1348  OG  SER A 183     -29.350 -10.195  25.764  1.00 10.83           O  
ATOM   1349  N   PRO A 184     -31.919  -9.783  24.001  1.00 10.62           N  
ATOM   1350  CA  PRO A 184     -31.966  -8.873  22.845  1.00 10.04           C  
ATOM   1351  C   PRO A 184     -30.617  -8.260  22.525  1.00 10.63           C  
ATOM   1352  O   PRO A 184     -30.461  -7.571  21.519  1.00 10.49           O  
ATOM   1353  CB  PRO A 184     -32.961  -7.784  23.280  1.00 10.96           C  
ATOM   1354  CG  PRO A 184     -32.746  -7.739  24.766  1.00 12.08           C  
ATOM   1355  CD  PRO A 184     -32.624  -9.230  25.179  1.00 10.63           C  
ATOM   1356  N   ILE A 185     -29.594  -8.470  23.373  1.00  9.12           N  
ATOM   1357  CA  ILE A 185     -28.313  -7.850  23.141  1.00  9.21           C  
ATOM   1358  C   ILE A 185     -27.663  -8.337  21.846  1.00  8.24           C  
ATOM   1359  O   ILE A 185     -26.927  -7.617  21.221  1.00  9.34           O  
ATOM   1360  CB  ILE A 185     -27.383  -7.988  24.359  1.00  8.75           C  
ATOM   1361  CG1 ILE A 185     -27.970  -7.213  25.553  1.00  9.68           C  
ATOM   1362  CG2 ILE A 185     -25.961  -7.517  24.100  1.00  9.18           C  
ATOM   1363  CD1 ILE A 185     -27.297  -7.516  26.848  1.00 10.56           C  
ATOM   1364  N   VAL A 186     -27.924  -9.599  21.449  1.00  9.29           N  
ATOM   1365  CA  VAL A 186     -27.373 -10.106  20.205  1.00  9.32           C  
ATOM   1366  C   VAL A 186     -27.845  -9.244  19.036  1.00  9.11           C  
ATOM   1367  O   VAL A 186     -27.038  -8.773  18.229  1.00  9.47           O  
ATOM   1368  CB  VAL A 186     -27.688 -11.597  20.014  1.00  9.63           C  
ATOM   1369  CG1 VAL A 186     -27.357 -12.032  18.587  1.00  9.78           C  
ATOM   1370  CG2 VAL A 186     -26.973 -12.508  21.023  1.00 10.61           C  
ATOM   1371  N   LYS A 187     -29.176  -9.080  18.943  1.00  9.21           N  
ATOM   1372  CA  LYS A 187     -29.725  -8.241  17.885  1.00  9.41           C  
ATOM   1373  C   LYS A 187     -29.268  -6.780  18.038  1.00  8.90           C  
ATOM   1374  O   LYS A 187     -29.139  -6.067  17.049  1.00  8.93           O  
ATOM   1375  CB  LYS A 187     -31.237  -8.347  17.794  1.00 10.68           C  
ATOM   1376  CG  LYS A 187     -31.612  -9.628  17.042  1.00 13.56           C  
ATOM   1377  CD  LYS A 187     -33.104  -9.788  16.824  1.00 16.77           C  
ATOM   1378  CE  LYS A 187     -33.949  -9.611  18.040  1.00 22.78           C  
ATOM   1379  NZ  LYS A 187     -33.988 -10.646  19.056  1.00 25.72           N  
ATOM   1380  N   ALA A 188     -29.053  -6.313  19.268  1.00  8.72           N  
ATOM   1381  CA  ALA A 188     -28.555  -4.956  19.476  1.00  8.75           C  
ATOM   1382  C   ALA A 188     -27.161  -4.785  18.882  1.00  8.37           C  
ATOM   1383  O   ALA A 188     -26.847  -3.768  18.305  1.00  9.30           O  
ATOM   1384  CB  ALA A 188     -28.568  -4.591  20.950  1.00  8.96           C  
ATOM   1385  N   LEU A 189     -26.292  -5.812  19.050  1.00  8.29           N  
ATOM   1386  CA  LEU A 189     -24.980  -5.717  18.455  1.00  7.81           C  
ATOM   1387  C   LEU A 189     -25.107  -5.669  16.920  1.00  7.64           C  
ATOM   1388  O   LEU A 189     -24.374  -4.949  16.280  1.00  8.54           O  
ATOM   1389  CB  LEU A 189     -24.142  -6.902  18.939  1.00  8.38           C  
ATOM   1390  CG  LEU A 189     -22.726  -6.972  18.380  1.00  8.52           C  
ATOM   1391  CD1 LEU A 189     -21.898  -5.734  18.666  1.00  8.74           C  
ATOM   1392  CD2 LEU A 189     -21.943  -8.218  18.811  1.00  8.93           C  
ATOM   1393  N   MET A 190     -25.977  -6.524  16.397  1.00  8.11           N  
ATOM   1394  CA  MET A 190     -26.229  -6.523  14.959  1.00  8.67           C  
ATOM   1395  C   MET A 190     -26.635  -5.117  14.471  1.00  8.73           C  
ATOM   1396  O   MET A 190     -26.045  -4.604  13.519  1.00  8.68           O  
ATOM   1397  CB  MET A 190     -27.283  -7.562  14.611  1.00  8.86           C  
ATOM   1398  CG  MET A 190     -26.760  -8.985  14.791  1.00  8.56           C  
ATOM   1399  SD  MET A 190     -28.089 -10.134  14.416  1.00 10.63           S  
ATOM   1400  CE  MET A 190     -27.133 -11.646  14.602  1.00  9.22           C  
ATOM   1401  N   SER A 191     -27.575  -4.480  15.190  1.00  9.00           N  
ATOM   1402  CA  SER A 191     -28.018  -3.130  14.837  1.00  8.96           C  
ATOM   1403  C   SER A 191     -26.861  -2.156  14.896  1.00  9.03           C  
ATOM   1404  O   SER A 191     -26.684  -1.326  13.991  1.00  9.35           O  
ATOM   1405  CB  SER A 191     -29.146  -2.767  15.717  1.00  9.89           C  
ATOM   1406  OG  SER A 191     -29.546  -1.404  15.522  1.00 11.51           O  
ATOM   1407  N   ALA A 192     -26.064  -2.194  15.985  1.00  9.19           N  
ATOM   1408  CA  ALA A 192     -24.953  -1.293  16.121  1.00  9.72           C  
ATOM   1409  C   ALA A 192     -23.966  -1.362  14.978  1.00  9.27           C  
ATOM   1410  O   ALA A 192     -23.416  -0.358  14.535  1.00 10.29           O  
ATOM   1411  CB  ALA A 192     -24.298  -1.514  17.502  1.00 10.36           C  
ATOM   1412  N   VAL A 193     -23.657  -2.583  14.492  1.00  8.45           N  
ATOM   1413  CA  VAL A 193     -22.710  -2.687  13.403  1.00  8.87           C  
ATOM   1414  C   VAL A 193     -23.363  -2.383  12.040  1.00  8.55           C  
ATOM   1415  O   VAL A 193     -22.690  -1.862  11.154  1.00  9.69           O  
ATOM   1416  CB  VAL A 193     -21.922  -4.016  13.392  1.00  9.17           C  
ATOM   1417  CG1 VAL A 193     -21.288  -4.265  14.756  1.00  9.28           C  
ATOM   1418  CG2 VAL A 193     -22.774  -5.186  12.954  1.00  8.67           C  
ATOM   1419  N   GLU A 194     -24.644  -2.682  11.915  1.00  8.81           N  
ATOM   1420  CA  GLU A 194     -25.338  -2.302  10.684  1.00  9.80           C  
ATOM   1421  C   GLU A 194     -25.259  -0.787  10.489  1.00 10.75           C  
ATOM   1422  O   GLU A 194     -25.164  -0.318   9.348  1.00 11.03           O  
ATOM   1423  CB  GLU A 194     -26.796  -2.719  10.737  1.00  9.74           C  
ATOM   1424  CG  GLU A 194     -27.017  -4.226  10.589  1.00 11.75           C  
ATOM   1425  CD  GLU A 194     -28.326  -4.791  11.083  1.00 13.81           C  
ATOM   1426  OE1 GLU A 194     -29.263  -4.035  11.485  1.00 15.78           O  
ATOM   1427  OE2 GLU A 194     -28.472  -6.049  11.181  1.00 15.17           O  
ATOM   1428  N   ASP A 195     -25.252  -0.021  11.590  1.00  9.89           N  
ATOM   1429  CA  ASP A 195     -25.207   1.430  11.495  1.00 11.15           C  
ATOM   1430  C   ASP A 195     -23.866   1.871  10.955  1.00 12.40           C  
ATOM   1431  O   ASP A 195     -23.724   3.009  10.506  1.00 13.83           O  
ATOM   1432  CB  ASP A 195     -25.456   2.042  12.860  1.00 11.53           C  
ATOM   1433  CG  ASP A 195     -26.882   1.995  13.357  1.00 11.80           C  
ATOM   1434  OD1 ASP A 195     -27.771   1.613  12.613  1.00 14.73           O  
ATOM   1435  OD2 ASP A 195     -27.057   2.337  14.530  1.00 15.29           O  
ATOM   1436  N   ARG A 196     -22.839   0.997  10.974  1.00 11.01           N  
ATOM   1437  CA  ARG A 196     -21.521   1.254  10.467  1.00 11.82           C  
ATOM   1438  C   ARG A 196     -21.326   0.628   9.085  1.00 11.74           C  
ATOM   1439  O   ARG A 196     -20.199   0.645   8.608  1.00 14.76           O  
ATOM   1440  CB  ARG A 196     -20.480   0.687  11.447  1.00 14.02           C  
ATOM   1441  CG  ARG A 196     -20.607   1.318  12.827  1.00 15.47           C  
ATOM   1442  CD  ARG A 196     -19.960   0.580  13.984  1.00 18.69           C  
ATOM   1443  NE  ARG A 196     -18.529   0.803  14.033  1.00 19.48           N  
ATOM   1444  CZ  ARG A 196     -17.819   1.351  15.052  1.00 17.45           C  
ATOM   1445  NH1 ARG A 196     -18.392   2.073  16.001  1.00 18.85           N  
ATOM   1446  NH2 ARG A 196     -16.531   1.265  14.922  1.00 21.10           N  
ATOM   1447  N   GLY A 197     -22.386   0.068   8.532  1.00 11.61           N  
ATOM   1448  CA  GLY A 197     -22.326  -0.560   7.212  1.00 11.98           C  
ATOM   1449  C   GLY A 197     -21.765  -1.985   7.226  1.00 12.06           C  
ATOM   1450  O   GLY A 197     -21.412  -2.498   6.171  1.00 13.48           O  
ATOM   1451  N   VAL A 198     -21.793  -2.649   8.397  1.00 10.42           N  
ATOM   1452  CA  VAL A 198     -21.201  -3.980   8.526  1.00 10.22           C  
ATOM   1453  C   VAL A 198     -22.309  -4.989   8.321  1.00  9.83           C  
ATOM   1454  O   VAL A 198     -23.403  -4.818   8.831  1.00  9.93           O  
ATOM   1455  CB  VAL A 198     -20.551  -4.056   9.921  1.00  9.66           C  
ATOM   1456  CG1 VAL A 198     -20.077  -5.506  10.231  1.00 10.26           C  
ATOM   1457  CG2 VAL A 198     -19.413  -3.063  10.096  1.00 10.68           C  
ATOM   1458  N   PRO A 199     -22.061  -6.112   7.593  1.00 10.06           N  
ATOM   1459  CA  PRO A 199     -23.073  -7.137   7.416  1.00 10.83           C  
ATOM   1460  C   PRO A 199     -23.446  -7.853   8.716  1.00  9.22           C  
ATOM   1461  O   PRO A 199     -22.602  -7.876   9.658  1.00 10.30           O  
ATOM   1462  CB  PRO A 199     -22.442  -8.104   6.399  1.00 12.05           C  
ATOM   1463  CG  PRO A 199     -21.053  -7.720   6.249  1.00 14.07           C  
ATOM   1464  CD  PRO A 199     -20.808  -6.398   6.909  1.00 10.49           C  
ATOM   1465  N   THR A 200     -24.637  -8.391   8.743  1.00  9.60           N  
ATOM   1466  CA  THR A 200     -25.067  -9.233   9.833  1.00  9.82           C  
ATOM   1467  C   THR A 200     -25.782 -10.468   9.329  1.00  9.79           C  
ATOM   1468  O   THR A 200     -26.354 -10.501   8.227  1.00 10.65           O  
ATOM   1469  CB  THR A 200     -25.951  -8.465  10.794  1.00  9.99           C  
ATOM   1470  OG1 THR A 200     -27.084  -8.018  10.052  1.00 10.76           O  
ATOM   1471  CG2 THR A 200     -25.236  -7.269  11.380  1.00  9.92           C  
ATOM   1472  N   LYS A 201     -25.676 -11.512  10.132  1.00  9.30           N  
ATOM   1473  CA  LYS A 201     -26.391 -12.765   9.946  1.00  9.21           C  
ATOM   1474  C   LYS A 201     -25.826 -13.608   8.801  1.00  9.57           C  
ATOM   1475  O   LYS A 201     -26.409 -14.656   8.538  1.00 11.15           O  
ATOM   1476  CB  LYS A 201     -27.899 -12.605   9.759  1.00  9.71           C  
ATOM   1477  CG  LYS A 201     -28.584 -12.019  10.983  1.00 11.37           C  
ATOM   1478  CD  LYS A 201     -30.097 -11.960  10.876  1.00 13.61           C  
ATOM   1479  CE  LYS A 201     -30.804 -11.224  11.941  1.00 16.18           C  
ATOM   1480  NZ  LYS A 201     -32.248 -11.405  11.829  1.00 19.82           N  
ATOM   1481  N   LYS A 202     -24.722 -13.249   8.209  1.00  8.64           N  
ATOM   1482  CA  LYS A 202     -24.112 -14.173   7.258  1.00  8.58           C  
ATOM   1483  C   LYS A 202     -23.870 -15.515   7.941  1.00  8.81           C  
ATOM   1484  O   LYS A 202     -23.494 -15.570   9.138  1.00  9.93           O  
ATOM   1485  CB  LYS A 202     -22.792 -13.621   6.769  1.00 10.07           C  
ATOM   1486  CG  LYS A 202     -22.889 -12.288   6.018  1.00 11.30           C  
ATOM   1487  CD  LYS A 202     -21.599 -11.805   5.416  1.00 13.89           C  
ATOM   1488  CE  LYS A 202     -21.113 -12.522   4.245  1.00 18.24           C  
ATOM   1489  NZ  LYS A 202     -22.034 -12.313   3.107  1.00 19.32           N  
ATOM   1490  N   ASP A 203     -24.051 -16.612   7.222  1.00  7.94           N  
ATOM   1491  CA  ASP A 203     -23.781 -17.926   7.804  1.00  9.08           C  
ATOM   1492  C   ASP A 203     -22.274 -18.126   7.768  1.00  8.55           C  
ATOM   1493  O   ASP A 203     -21.667 -18.292   6.718  1.00  9.08           O  
ATOM   1494  CB  ASP A 203     -24.553 -18.977   7.029  1.00  9.21           C  
ATOM   1495  CG  ASP A 203     -24.428 -20.396   7.570  1.00  8.82           C  
ATOM   1496  OD1 ASP A 203     -23.367 -20.692   8.203  1.00  9.01           O  
ATOM   1497  OD2 ASP A 203     -25.384 -21.189   7.435  1.00  9.96           O  
ATOM   1498  N   PHE A 204     -21.678 -18.197   8.978  1.00  8.66           N  
ATOM   1499  CA  PHE A 204     -20.225 -18.302   9.101  1.00  8.76           C  
ATOM   1500  C   PHE A 204     -19.684 -19.711   8.768  1.00  8.27           C  
ATOM   1501  O   PHE A 204     -18.465 -19.932   8.847  1.00  9.85           O  
ATOM   1502  CB  PHE A 204     -19.789 -17.964  10.527  1.00  9.32           C  
ATOM   1503  CG  PHE A 204     -19.920 -16.519  10.999  1.00  9.31           C  
ATOM   1504  CD1 PHE A 204     -19.990 -15.451  10.124  1.00 10.03           C  
ATOM   1505  CD2 PHE A 204     -19.946 -16.254  12.362  1.00  9.80           C  
ATOM   1506  CE1 PHE A 204     -20.071 -14.147  10.623  1.00  9.91           C  
ATOM   1507  CE2 PHE A 204     -19.998 -14.942  12.835  1.00 10.09           C  
ATOM   1508  CZ  PHE A 204     -20.050 -13.904  11.966  1.00  9.95           C  
ATOM   1509  N   GLY A 205     -20.577 -20.595   8.298  1.00  9.18           N  
ATOM   1510  CA  GLY A 205     -20.166 -21.853   7.690  1.00  8.81           C  
ATOM   1511  C   GLY A 205     -20.022 -21.807   6.165  1.00 10.25           C  
ATOM   1512  O   GLY A 205     -19.569 -22.805   5.575  1.00 10.26           O  
ATOM   1513  N   CYS A 206     -20.299 -20.680   5.521  1.00  9.22           N  
ATOM   1514  CA  CYS A 206     -20.394 -20.638   4.067  1.00 10.57           C  
ATOM   1515  C   CYS A 206     -19.124 -20.183   3.360  1.00 10.36           C  
ATOM   1516  O   CYS A 206     -19.093 -20.255   2.116  1.00 12.57           O  
ATOM   1517  CB  CYS A 206     -21.527 -19.720   3.600  1.00 11.64           C  
ATOM   1518  SG  CYS A 206     -23.190 -20.239   4.051  1.00 13.66           S  
ATOM   1519  N   GLY A 207     -18.094 -19.622   4.034  1.00  9.23           N  
ATOM   1520  CA  GLY A 207     -16.860 -19.214   3.396  1.00  9.30           C  
ATOM   1521  C   GLY A 207     -16.584 -17.711   3.386  1.00  8.88           C  
ATOM   1522  O   GLY A 207     -15.562 -17.294   2.877  1.00  9.14           O  
ATOM   1523  N   ASP A 208     -17.467 -16.933   4.019  1.00 10.06           N  
ATOM   1524  CA  ASP A 208     -17.283 -15.487   4.159  1.00 11.18           C  
ATOM   1525  C   ASP A 208     -17.649 -15.070   5.587  1.00 10.11           C  
ATOM   1526  O   ASP A 208     -18.760 -14.591   5.859  1.00 11.58           O  
ATOM   1527  CB  ASP A 208     -18.135 -14.719   3.153  1.00 12.40           C  
ATOM   1528  CG  ASP A 208     -17.828 -13.232   3.115  1.00 17.11           C  
ATOM   1529  OD1 ASP A 208     -16.903 -12.812   3.812  1.00 18.18           O  
ATOM   1530  OD2 ASP A 208     -18.493 -12.532   2.323  1.00 20.02           O  
ATOM   1531  N   PRO A 209     -16.699 -15.278   6.533  1.00  9.16           N  
ATOM   1532  CA  PRO A 209     -16.936 -14.910   7.929  1.00  9.23           C  
ATOM   1533  C   PRO A 209     -16.656 -13.432   8.193  1.00  8.34           C  
ATOM   1534  O   PRO A 209     -15.513 -13.017   8.390  1.00  9.44           O  
ATOM   1535  CB  PRO A 209     -15.981 -15.830   8.643  1.00  9.65           C  
ATOM   1536  CG  PRO A 209     -14.764 -15.958   7.734  1.00  9.42           C  
ATOM   1537  CD  PRO A 209     -15.384 -15.927   6.323  1.00  9.14           C  
ATOM   1538  N   HIS A 210     -17.713 -12.633   8.055  1.00  8.74           N  
ATOM   1539  CA  HIS A 210     -17.655 -11.189   8.162  1.00  9.18           C  
ATOM   1540  C   HIS A 210     -18.938 -10.675   8.779  1.00  8.57           C  
ATOM   1541  O   HIS A 210     -20.036 -11.067   8.391  1.00  9.67           O  
ATOM   1542  CB  HIS A 210     -17.448 -10.567   6.776  1.00  9.99           C  
ATOM   1543  CG  HIS A 210     -17.360  -9.065   6.773  1.00 10.24           C  
ATOM   1544  ND1 HIS A 210     -17.601  -8.372   5.603  1.00 11.80           N  
ATOM   1545  CD2 HIS A 210     -17.027  -8.143   7.686  1.00 10.57           C  
ATOM   1546  CE1 HIS A 210     -17.481  -7.066   5.851  1.00 10.44           C  
ATOM   1547  NE2 HIS A 210     -17.098  -6.879   7.103  1.00 10.79           N  
ATOM   1548  N   GLY A 211     -18.766  -9.786   9.788  1.00  8.29           N  
ATOM   1549  CA  GLY A 211     -19.910  -9.138  10.394  1.00  8.17           C  
ATOM   1550  C   GLY A 211     -20.359  -9.866  11.657  1.00  8.13           C  
ATOM   1551  O   GLY A 211     -19.558 -10.650  12.208  1.00  8.32           O  
ATOM   1552  N   VAL A 212     -21.556  -9.559  12.144  1.00  7.82           N  
ATOM   1553  CA  VAL A 212     -22.044 -10.123  13.377  1.00  7.91           C  
ATOM   1554  C   VAL A 212     -23.090 -11.167  13.093  1.00  8.70           C  
ATOM   1555  O   VAL A 212     -24.131 -10.855  12.484  1.00  9.10           O  
ATOM   1556  CB  VAL A 212     -22.613  -9.077  14.351  1.00  9.07           C  
ATOM   1557  CG1 VAL A 212     -23.278  -9.767  15.528  1.00  9.20           C  
ATOM   1558  CG2 VAL A 212     -21.529  -8.100  14.759  1.00  9.44           C  
ATOM   1559  N   SER A 213     -22.830 -12.399  13.559  1.00  8.09           N  
ATOM   1560  CA  SER A 213     -23.771 -13.511  13.470  1.00  8.81           C  
ATOM   1561  C   SER A 213     -23.747 -14.363  14.734  1.00  8.05           C  
ATOM   1562  O   SER A 213     -22.718 -14.325  15.459  1.00  8.71           O  
ATOM   1563  CB  SER A 213     -23.456 -14.426  12.275  1.00  8.45           C  
ATOM   1564  OG  SER A 213     -23.502 -13.676  11.076  1.00  8.25           O  
ATOM   1565  N   MET A 214     -24.850 -15.066  14.947  1.00  8.13           N  
ATOM   1566  CA  MET A 214     -24.883 -16.221  15.823  1.00  7.93           C  
ATOM   1567  C   MET A 214     -24.320 -17.428  15.067  1.00  8.03           C  
ATOM   1568  O   MET A 214     -23.841 -17.277  13.935  1.00  9.36           O  
ATOM   1569  CB  MET A 214     -26.309 -16.486  16.281  1.00  7.76           C  
ATOM   1570  CG  MET A 214     -26.836 -15.354  17.137  1.00  8.77           C  
ATOM   1571  SD  MET A 214     -28.433 -15.630  17.890  1.00  9.40           S  
ATOM   1572  CE  MET A 214     -27.903 -16.550  19.349  1.00  9.95           C  
ATOM   1573  N   PHE A 215     -24.266 -18.610  15.696  1.00  7.67           N  
ATOM   1574  CA  PHE A 215     -23.607 -19.743  15.064  1.00  7.64           C  
ATOM   1575  C   PHE A 215     -24.109 -21.014  15.739  1.00  7.79           C  
ATOM   1576  O   PHE A 215     -24.554 -20.986  16.881  1.00  7.89           O  
ATOM   1577  CB  PHE A 215     -22.072 -19.656  15.113  1.00  8.19           C  
ATOM   1578  CG  PHE A 215     -21.556 -18.948  16.354  1.00  8.43           C  
ATOM   1579  CD1 PHE A 215     -21.657 -19.535  17.601  1.00  9.59           C  
ATOM   1580  CD2 PHE A 215     -21.150 -17.639  16.274  1.00  9.59           C  
ATOM   1581  CE1 PHE A 215     -21.254 -18.864  18.738  1.00  9.84           C  
ATOM   1582  CE2 PHE A 215     -20.732 -16.966  17.433  1.00  9.15           C  
ATOM   1583  CZ  PHE A 215     -20.854 -17.563  18.651  1.00 10.61           C  
ATOM   1584  N   PRO A 216     -23.922 -22.179  15.077  1.00  8.05           N  
ATOM   1585  CA  PRO A 216     -24.109 -23.457  15.756  1.00  7.93           C  
ATOM   1586  C   PRO A 216     -23.051 -23.681  16.841  1.00  7.49           C  
ATOM   1587  O   PRO A 216     -21.988 -23.057  16.796  1.00  7.68           O  
ATOM   1588  CB  PRO A 216     -24.026 -24.511  14.632  1.00  8.44           C  
ATOM   1589  CG  PRO A 216     -24.072 -23.696  13.340  1.00  9.13           C  
ATOM   1590  CD  PRO A 216     -23.398 -22.393  13.734  1.00  8.07           C  
ATOM   1591  N   ASN A 217     -23.353 -24.642  17.676  1.00  8.52           N  
ATOM   1592  CA  ASN A 217     -22.383 -25.167  18.638  1.00  8.21           C  
ATOM   1593  C   ASN A 217     -22.340 -26.685  18.536  1.00  8.92           C  
ATOM   1594  O   ASN A 217     -23.261 -27.339  18.081  1.00  8.96           O  
ATOM   1595  CB  ASN A 217     -22.756 -24.821  20.075  1.00  7.96           C  
ATOM   1596  CG  ASN A 217     -22.302 -23.474  20.601  1.00  8.69           C  
ATOM   1597  OD1 ASN A 217     -22.429 -23.243  21.804  1.00  9.40           O  
ATOM   1598  ND2 ASN A 217     -21.814 -22.564  19.775  1.00  9.34           N  
ATOM   1599  N   THR A 218     -21.207 -27.226  18.960  1.00  8.10           N  
ATOM   1600  CA  THR A 218     -21.029 -28.692  18.988  1.00  7.81           C  
ATOM   1601  C   THR A 218     -21.718 -29.267  20.228  1.00  7.85           C  
ATOM   1602  O   THR A 218     -21.105 -29.499  21.277  1.00  8.87           O  
ATOM   1603  CB  THR A 218     -19.550 -29.057  18.978  1.00  8.62           C  
ATOM   1604  OG1 THR A 218     -18.900 -28.468  20.117  1.00  8.84           O  
ATOM   1605  CG2 THR A 218     -18.875 -28.582  17.717  1.00  9.08           C  
ATOM   1606  N   LEU A 219     -23.029 -29.503  20.099  1.00  7.75           N  
ATOM   1607  CA  LEU A 219     -23.821 -30.181  21.080  1.00  8.62           C  
ATOM   1608  C   LEU A 219     -24.984 -30.862  20.372  1.00  8.87           C  
ATOM   1609  O   LEU A 219     -25.325 -30.509  19.245  1.00  9.67           O  
ATOM   1610  CB  LEU A 219     -24.235 -29.235  22.204  1.00  8.93           C  
ATOM   1611  CG  LEU A 219     -24.628 -27.791  21.832  1.00  9.45           C  
ATOM   1612  CD1 LEU A 219     -25.787 -27.724  20.834  1.00  9.21           C  
ATOM   1613  CD2 LEU A 219     -25.020 -27.066  23.087  1.00 10.18           C  
ATOM   1614  N   HIS A 220     -25.506 -31.888  21.029  1.00  9.78           N  
ATOM   1615  CA  HIS A 220     -26.733 -32.565  20.634  1.00 10.29           C  
ATOM   1616  C   HIS A 220     -27.913 -31.663  20.963  1.00 10.57           C  
ATOM   1617  O   HIS A 220     -27.803 -30.697  21.702  1.00 10.61           O  
ATOM   1618  CB  HIS A 220     -26.806 -33.922  21.353  1.00 10.61           C  
ATOM   1619  CG  HIS A 220     -25.731 -34.882  20.937  1.00 11.35           C  
ATOM   1620  ND1 HIS A 220     -26.050 -36.138  20.449  1.00 13.37           N  
ATOM   1621  CD2 HIS A 220     -24.401 -34.809  20.855  1.00 10.93           C  
ATOM   1622  CE1 HIS A 220     -24.947 -36.788  20.140  1.00 14.00           C  
ATOM   1623  NE2 HIS A 220     -23.899 -35.992  20.407  1.00 12.09           N  
ATOM   1624  N   GLU A 221     -29.082 -32.046  20.411  1.00 11.12           N  
ATOM   1625  CA  GLU A 221     -30.282 -31.264  20.640  1.00 12.07           C  
ATOM   1626  C   GLU A 221     -30.582 -31.123  22.127  1.00 11.64           C  
ATOM   1627  O   GLU A 221     -31.042 -30.088  22.596  1.00 12.33           O  
ATOM   1628  CB  GLU A 221     -31.452 -31.906  19.899  1.00 12.93           C  
ATOM   1629  CG  GLU A 221     -32.694 -31.024  19.967  1.00 13.98           C  
ATOM   1630  CD  GLU A 221     -33.889 -31.605  19.222  1.00 20.75           C  
ATOM   1631  OE1 GLU A 221     -33.732 -32.558  18.442  1.00 24.72           O  
ATOM   1632  OE2 GLU A 221     -34.972 -31.007  19.410  1.00 22.16           O  
ATOM   1633  N   ASP A 222     -30.286 -32.164  22.911  1.00 11.64           N  
ATOM   1634  CA  ASP A 222     -30.474 -32.162  24.346  1.00 11.52           C  
ATOM   1635  C   ASP A 222     -29.387 -31.388  25.106  1.00 10.25           C  
ATOM   1636  O   ASP A 222     -29.422 -31.349  26.321  1.00 12.09           O  
ATOM   1637  CB  ASP A 222     -30.560 -33.572  24.901  1.00 11.89           C  
ATOM   1638  CG  ASP A 222     -29.275 -34.382  24.815  1.00 12.96           C  
ATOM   1639  OD1 ASP A 222     -28.240 -33.853  24.326  1.00 12.71           O  
ATOM   1640  OD2 ASP A 222     -29.278 -35.599  25.197  1.00 15.33           O  
ATOM   1641  N   GLN A 223     -28.473 -30.733  24.380  1.00  9.72           N  
ATOM   1642  CA  GLN A 223     -27.507 -29.775  24.882  1.00  9.63           C  
ATOM   1643  C   GLN A 223     -26.254 -30.464  25.447  1.00  9.94           C  
ATOM   1644  O   GLN A 223     -25.341 -29.777  25.955  1.00 10.45           O  
ATOM   1645  CB  GLN A 223     -28.113 -28.742  25.837  1.00  8.81           C  
ATOM   1646  CG  GLN A 223     -29.320 -27.995  25.233  1.00  9.38           C  
ATOM   1647  CD  GLN A 223     -28.910 -27.159  24.046  1.00 10.08           C  
ATOM   1648  OE1 GLN A 223     -28.142 -26.203  24.178  1.00  9.92           O  
ATOM   1649  NE2 GLN A 223     -29.374 -27.500  22.854  1.00 10.33           N  
ATOM   1650  N   VAL A 224     -26.117 -31.773  25.259  1.00  9.34           N  
ATOM   1651  CA  VAL A 224     -24.920 -32.476  25.670  1.00  9.81           C  
ATOM   1652  C   VAL A 224     -23.822 -32.199  24.654  1.00  9.21           C  
ATOM   1653  O   VAL A 224     -23.961 -32.357  23.442  1.00  8.97           O  
ATOM   1654  CB  VAL A 224     -25.205 -33.980  25.846  1.00  9.76           C  
ATOM   1655  CG1 VAL A 224     -23.912 -34.777  25.967  1.00 10.15           C  
ATOM   1656  CG2 VAL A 224     -26.105 -34.223  27.040  1.00 11.08           C  
ATOM   1657  N   ARG A 225     -22.654 -31.805  25.174  1.00  8.02           N  
ATOM   1658  CA  ARG A 225     -21.455 -31.496  24.386  1.00  8.06           C  
ATOM   1659  C   ARG A 225     -21.116 -32.627  23.410  1.00  8.18           C  
ATOM   1660  O   ARG A 225     -20.999 -33.793  23.803  1.00  8.31           O  
ATOM   1661  CB  ARG A 225     -20.269 -31.305  25.331  1.00  7.73           C  
ATOM   1662  CG  ARG A 225     -18.887 -31.114  24.687  1.00  8.11           C  
ATOM   1663  CD  ARG A 225     -17.751 -31.078  25.680  1.00  8.08           C  
ATOM   1664  NE  ARG A 225     -17.711 -29.847  26.460  1.00  7.72           N  
ATOM   1665  CZ  ARG A 225     -17.144 -28.727  26.060  1.00  8.27           C  
ATOM   1666  NH1 ARG A 225     -16.597 -28.633  24.838  1.00  7.65           N  
ATOM   1667  NH2 ARG A 225     -17.070 -27.690  26.897  1.00  8.69           N  
ATOM   1668  N   SER A 226     -20.862 -32.258  22.156  1.00  7.80           N  
ATOM   1669  CA  SER A 226     -20.450 -33.173  21.110  1.00  7.65           C  
ATOM   1670  C   SER A 226     -18.931 -33.317  21.057  1.00  7.66           C  
ATOM   1671  O   SER A 226     -18.292 -32.962  20.079  1.00  8.47           O  
ATOM   1672  CB  SER A 226     -20.937 -32.663  19.774  1.00  8.39           C  
ATOM   1673  OG  SER A 226     -22.331 -32.617  19.729  1.00  8.96           O  
ATOM   1674  N   ASP A 227     -18.357 -33.784  22.164  1.00  8.35           N  
ATOM   1675  CA  ASP A 227     -16.904 -33.946  22.166  1.00  7.75           C  
ATOM   1676  C   ASP A 227     -16.485 -35.060  21.202  1.00  8.11           C  
ATOM   1677  O   ASP A 227     -17.300 -35.939  20.876  1.00  8.14           O  
ATOM   1678  CB  ASP A 227     -16.371 -34.186  23.579  1.00  8.32           C  
ATOM   1679  CG  ASP A 227     -16.755 -35.527  24.121  1.00  8.60           C  
ATOM   1680  OD1 ASP A 227     -16.124 -36.522  23.730  1.00  8.75           O  
ATOM   1681  OD2 ASP A 227     -17.707 -35.587  24.928  1.00 10.19           O  
ATOM   1682  N   ALA A 228     -15.228 -35.073  20.747  1.00  7.79           N  
ATOM   1683  CA  ALA A 228     -14.835 -35.995  19.683  1.00  7.31           C  
ATOM   1684  C   ALA A 228     -14.939 -37.451  20.136  1.00  7.85           C  
ATOM   1685  O   ALA A 228     -15.121 -38.310  19.293  1.00  7.96           O  
ATOM   1686  CB  ALA A 228     -13.480 -35.703  19.148  1.00  7.94           C  
ATOM   1687  N   ALA A 229     -14.764 -37.725  21.424  1.00  7.36           N  
ATOM   1688  CA  ALA A 229     -14.941 -39.097  21.887  1.00  8.28           C  
ATOM   1689  C   ALA A 229     -16.401 -39.520  21.796  1.00  8.12           C  
ATOM   1690  O   ALA A 229     -16.730 -40.600  21.287  1.00  9.02           O  
ATOM   1691  CB  ALA A 229     -14.367 -39.274  23.294  1.00  7.80           C  
ATOM   1692  N   ARG A 230     -17.327 -38.697  22.307  1.00  7.88           N  
ATOM   1693  CA  ARG A 230     -18.743 -38.996  22.181  1.00  8.59           C  
ATOM   1694  C   ARG A 230     -19.127 -39.176  20.718  1.00  8.64           C  
ATOM   1695  O   ARG A 230     -19.912 -40.070  20.388  1.00  9.17           O  
ATOM   1696  CB  ARG A 230     -19.536 -37.840  22.776  1.00  9.23           C  
ATOM   1697  CG  ARG A 230     -21.038 -38.098  22.740  1.00  9.50           C  
ATOM   1698  CD  ARG A 230     -21.851 -37.060  23.474  1.00 10.99           C  
ATOM   1699  NE  ARG A 230     -21.636 -37.034  24.928  1.00 12.82           N  
ATOM   1700  CZ  ARG A 230     -22.115 -37.914  25.764  1.00 14.71           C  
ATOM   1701  NH1 ARG A 230     -22.898 -38.839  25.336  1.00 14.84           N  
ATOM   1702  NH2 ARG A 230     -21.805 -37.955  27.065  1.00 18.67           N  
ATOM   1703  N   GLU A 231     -18.559 -38.394  19.812  1.00  8.65           N  
ATOM   1704  CA  GLU A 231     -19.047 -38.418  18.445  1.00  9.50           C  
ATOM   1705  C   GLU A 231     -18.422 -39.549  17.631  1.00  8.83           C  
ATOM   1706  O   GLU A 231     -19.093 -40.117  16.755  1.00  9.32           O  
ATOM   1707  CB  GLU A 231     -18.795 -37.073  17.768  1.00  9.02           C  
ATOM   1708  CG  GLU A 231     -19.493 -35.891  18.461  1.00  9.17           C  
ATOM   1709  CD  GLU A 231     -20.959 -36.032  18.716  1.00  9.63           C  
ATOM   1710  OE1 GLU A 231     -21.345 -36.410  19.813  1.00 11.24           O  
ATOM   1711  OE2 GLU A 231     -21.722 -35.759  17.744  1.00 10.93           O  
ATOM   1712  N   TRP A 232     -17.107 -39.803  17.816  1.00  8.46           N  
ATOM   1713  CA  TRP A 232     -16.336 -40.698  16.953  1.00  8.67           C  
ATOM   1714  C   TRP A 232     -15.950 -42.009  17.642  1.00  9.66           C  
ATOM   1715  O   TRP A 232     -15.646 -42.945  16.926  1.00 10.20           O  
ATOM   1716  CB  TRP A 232     -15.081 -40.003  16.447  1.00  8.70           C  
ATOM   1717  CG  TRP A 232     -15.363 -38.826  15.557  1.00  8.99           C  
ATOM   1718  CD1 TRP A 232     -15.418 -37.508  15.916  1.00  9.45           C  
ATOM   1719  CD2 TRP A 232     -15.644 -38.873  14.144  1.00 10.12           C  
ATOM   1720  NE1 TRP A 232     -15.681 -36.744  14.799  1.00  9.70           N  
ATOM   1721  CE2 TRP A 232     -15.813 -37.544  13.700  1.00  9.61           C  
ATOM   1722  CE3 TRP A 232     -15.709 -39.903  13.198  1.00 11.03           C  
ATOM   1723  CZ2 TRP A 232     -16.082 -37.214  12.371  1.00 11.37           C  
ATOM   1724  CZ3 TRP A 232     -15.989 -39.580  11.875  1.00 11.35           C  
ATOM   1725  CH2 TRP A 232     -16.160 -38.248  11.475  1.00 12.65           C  
ATOM   1726  N   LEU A 233     -15.897 -42.058  18.963  1.00  8.69           N  
ATOM   1727  CA  LEU A 233     -15.420 -43.258  19.641  1.00  8.75           C  
ATOM   1728  C   LEU A 233     -16.619 -43.991  20.254  1.00  9.22           C  
ATOM   1729  O   LEU A 233     -16.742 -45.220  20.090  1.00  9.89           O  
ATOM   1730  CB  LEU A 233     -14.370 -42.931  20.681  1.00  8.46           C  
ATOM   1731  CG  LEU A 233     -13.837 -44.143  21.465  1.00  9.19           C  
ATOM   1732  CD1 LEU A 233     -13.253 -45.180  20.576  1.00 10.29           C  
ATOM   1733  CD2 LEU A 233     -12.858 -43.675  22.512  1.00  9.32           C  
ATOM   1734  N   LEU A 234     -17.476 -43.327  21.002  1.00 10.36           N  
ATOM   1735  CA  LEU A 234     -18.582 -43.975  21.685  1.00 10.42           C  
ATOM   1736  C   LEU A 234     -19.463 -44.784  20.724  1.00 11.05           C  
ATOM   1737  O   LEU A 234     -19.849 -45.871  21.117  1.00 12.93           O  
ATOM   1738  CB  LEU A 234     -19.386 -42.949  22.489  1.00 11.36           C  
ATOM   1739  CG  LEU A 234     -20.559 -43.474  23.317  1.00 12.87           C  
ATOM   1740  CD1 LEU A 234     -20.078 -44.484  24.354  1.00 14.59           C  
ATOM   1741  CD2 LEU A 234     -21.251 -42.274  23.959  1.00 13.38           C  
ATOM   1742  N   PRO A 235     -19.745 -44.367  19.492  1.00  9.89           N  
ATOM   1743  CA  PRO A 235     -20.565 -45.213  18.604  1.00 11.83           C  
ATOM   1744  C   PRO A 235     -19.846 -46.450  18.109  1.00 13.42           C  
ATOM   1745  O   PRO A 235     -20.523 -47.344  17.584  1.00 14.80           O  
ATOM   1746  CB  PRO A 235     -21.007 -44.319  17.448  1.00 11.74           C  
ATOM   1747  CG  PRO A 235     -20.780 -42.890  18.016  1.00 12.02           C  
ATOM   1748  CD  PRO A 235     -19.560 -43.015  18.936  1.00 11.25           C  
ATOM   1749  N   ASN A 236     -18.511 -46.489  18.221  1.00 12.42           N  
ATOM   1750  CA  ASN A 236     -17.694 -47.400  17.448  1.00 12.54           C  
ATOM   1751  C   ASN A 236     -16.794 -48.275  18.319  1.00 12.18           C  
ATOM   1752  O   ASN A 236     -16.041 -49.053  17.751  1.00 11.78           O  
ATOM   1753  CB  ASN A 236     -16.845 -46.630  16.446  1.00 12.50           C  
ATOM   1754  CG  ASN A 236     -17.698 -45.830  15.504  1.00 13.85           C  
ATOM   1755  OD1 ASN A 236     -18.662 -46.378  14.935  1.00 15.43           O  
ATOM   1756  ND2 ASN A 236     -17.400 -44.549  15.369  1.00 12.57           N  
ATOM   1757  N   TYR A 237     -16.841 -48.163  19.645  1.00 12.30           N  
ATOM   1758  CA  TYR A 237     -15.825 -48.775  20.484  1.00 13.36           C  
ATOM   1759  C   TYR A 237     -15.923 -50.301  20.475  1.00 13.52           C  
ATOM   1760  O   TYR A 237     -14.912 -50.958  20.767  1.00 12.98           O  
ATOM   1761  CB  TYR A 237     -15.846 -48.291  21.935  1.00 13.97           C  
ATOM   1762  CG  TYR A 237     -17.034 -48.809  22.714  1.00 13.29           C  
ATOM   1763  CD1 TYR A 237     -18.225 -48.082  22.781  1.00 14.46           C  
ATOM   1764  CD2 TYR A 237     -16.987 -50.011  23.423  1.00 15.64           C  
ATOM   1765  CE1 TYR A 237     -19.343 -48.535  23.455  1.00 16.57           C  
ATOM   1766  CE2 TYR A 237     -18.107 -50.485  24.082  1.00 16.83           C  
ATOM   1767  CZ  TYR A 237     -19.268 -49.732  24.127  1.00 19.31           C  
ATOM   1768  OH  TYR A 237     -20.317 -50.219  24.809  1.00 24.95           O  
ATOM   1769  N   GLN A 238     -17.065 -50.858  20.083  1.00 12.89           N  
ATOM   1770  CA  GLN A 238     -17.160 -52.325  20.017  1.00 13.91           C  
ATOM   1771  C   GLN A 238     -16.413 -52.918  18.831  1.00 13.20           C  
ATOM   1772  O   GLN A 238     -16.250 -54.160  18.793  1.00 14.36           O  
ATOM   1773  CB  GLN A 238     -18.639 -52.720  20.007  1.00 16.38           C  
ATOM   1774  CG  GLN A 238     -19.301 -52.335  21.317  1.00 20.73           C  
ATOM   1775  CD  GLN A 238     -20.811 -52.487  21.316  1.00 29.64           C  
ATOM   1776  OE1 GLN A 238     -21.393 -53.083  22.222  1.00 38.68           O  
ATOM   1777  NE2 GLN A 238     -21.473 -51.876  20.352  1.00 37.40           N  
ATOM   1778  N   ARG A 239     -15.952 -52.120  17.883  1.00 11.93           N  
ATOM   1779  CA  ARG A 239     -15.157 -52.632  16.796  1.00 11.66           C  
ATOM   1780  C   ARG A 239     -13.917 -53.331  17.358  1.00 13.66           C  
ATOM   1781  O   ARG A 239     -13.138 -52.746  18.128  1.00 13.14           O  
ATOM   1782  CB  ARG A 239     -14.681 -51.519  15.877  1.00 11.30           C  
ATOM   1783  CG  ARG A 239     -15.745 -50.843  15.036  1.00 11.86           C  
ATOM   1784  CD  ARG A 239     -15.189 -49.680  14.278  1.00 11.78           C  
ATOM   1785  NE  ARG A 239     -16.246 -49.008  13.516  1.00 12.25           N  
ATOM   1786  CZ  ARG A 239     -16.078 -47.905  12.890  1.00 12.89           C  
ATOM   1787  NH1 ARG A 239     -14.934 -47.245  12.938  1.00 11.55           N  
ATOM   1788  NH2 ARG A 239     -17.104 -47.401  12.213  1.00 14.45           N  
ATOM   1789  N   PRO A 240     -13.709 -54.631  17.053  1.00 14.14           N  
ATOM   1790  CA  PRO A 240     -12.566 -55.318  17.654  1.00 15.01           C  
ATOM   1791  C   PRO A 240     -11.219 -54.853  17.125  1.00 14.57           C  
ATOM   1792  O   PRO A 240     -10.203 -55.071  17.771  1.00 15.39           O  
ATOM   1793  CB  PRO A 240     -12.873 -56.806  17.297  1.00 16.73           C  
ATOM   1794  CG  PRO A 240     -13.750 -56.741  16.114  1.00 17.10           C  
ATOM   1795  CD  PRO A 240     -14.622 -55.499  16.271  1.00 15.07           C  
ATOM   1796  N   ASN A 241     -11.221 -54.164  15.982  1.00 12.60           N  
ATOM   1797  CA  ASN A 241     -10.021 -53.639  15.350  1.00 11.55           C  
ATOM   1798  C   ASN A 241      -9.675 -52.223  15.859  1.00 10.23           C  
ATOM   1799  O   ASN A 241      -8.688 -51.683  15.399  1.00 10.88           O  
ATOM   1800  CB  ASN A 241     -10.219 -53.699  13.838  1.00 11.64           C  
ATOM   1801  CG  ASN A 241     -11.435 -52.969  13.309  1.00 10.52           C  
ATOM   1802  OD1 ASN A 241     -12.517 -53.064  13.904  1.00 12.30           O  
ATOM   1803  ND2 ASN A 241     -11.277 -52.270  12.215  1.00 10.39           N  
ATOM   1804  N   LEU A 242     -10.496 -51.646  16.754  1.00 10.72           N  
ATOM   1805  CA  LEU A 242     -10.222 -50.323  17.319  1.00 10.83           C  
ATOM   1806  C   LEU A 242      -9.934 -50.508  18.804  1.00 11.34           C  
ATOM   1807  O   LEU A 242     -10.771 -51.021  19.539  1.00 13.07           O  
ATOM   1808  CB  LEU A 242     -11.465 -49.456  17.136  1.00 11.03           C  
ATOM   1809  CG  LEU A 242     -11.358 -48.042  17.721  1.00 12.28           C  
ATOM   1810  CD1 LEU A 242     -10.152 -47.283  17.231  1.00 12.95           C  
ATOM   1811  CD2 LEU A 242     -12.628 -47.304  17.412  1.00 13.86           C  
ATOM   1812  N   GLN A 243      -8.687 -50.219  19.189  1.00 10.28           N  
ATOM   1813  CA  GLN A 243      -8.274 -50.346  20.562  1.00 10.64           C  
ATOM   1814  C   GLN A 243      -7.779 -48.992  21.054  1.00  9.12           C  
ATOM   1815  O   GLN A 243      -7.202 -48.238  20.291  1.00  9.17           O  
ATOM   1816  CB  GLN A 243      -7.112 -51.330  20.685  1.00 13.38           C  
ATOM   1817  CG  GLN A 243      -7.482 -52.787  20.437  1.00 17.47           C  
ATOM   1818  CD  GLN A 243      -6.230 -53.623  20.597  1.00 21.18           C  
ATOM   1819  OE1 GLN A 243      -5.230 -53.450  19.882  1.00 18.49           O  
ATOM   1820  NE2 GLN A 243      -6.232 -54.426  21.651  1.00 27.47           N  
ATOM   1821  N   VAL A 244      -7.971 -48.760  22.357  1.00  8.64           N  
ATOM   1822  CA  VAL A 244      -7.586 -47.495  22.976  1.00  9.03           C  
ATOM   1823  C   VAL A 244      -6.904 -47.772  24.300  1.00  8.63           C  
ATOM   1824  O   VAL A 244      -7.512 -48.425  25.146  1.00 10.26           O  
ATOM   1825  CB  VAL A 244      -8.822 -46.607  23.193  1.00  9.72           C  
ATOM   1826  CG1 VAL A 244      -8.440 -45.275  23.827  1.00 10.04           C  
ATOM   1827  CG2 VAL A 244      -9.565 -46.351  21.886  1.00 10.30           C  
ATOM   1828  N   LEU A 245      -5.666 -47.276  24.445  1.00  7.73           N  
ATOM   1829  CA  LEU A 245      -4.939 -47.276  25.711  1.00  7.18           C  
ATOM   1830  C   LEU A 245      -5.016 -45.872  26.303  1.00  7.50           C  
ATOM   1831  O   LEU A 245      -4.642 -44.920  25.637  1.00  8.10           O  
ATOM   1832  CB  LEU A 245      -3.495 -47.733  25.485  1.00  7.62           C  
ATOM   1833  CG  LEU A 245      -2.559 -47.609  26.688  1.00  8.52           C  
ATOM   1834  CD1 LEU A 245      -2.909 -48.560  27.802  1.00  9.36           C  
ATOM   1835  CD2 LEU A 245      -1.148 -47.839  26.203  1.00  9.28           C  
ATOM   1836  N   THR A 246      -5.475 -45.792  27.533  1.00  7.39           N  
ATOM   1837  CA  THR A 246      -5.607 -44.544  28.282  1.00  7.37           C  
ATOM   1838  C   THR A 246      -4.518 -44.416  29.337  1.00  7.26           C  
ATOM   1839  O   THR A 246      -3.931 -45.420  29.767  1.00  7.83           O  
ATOM   1840  CB  THR A 246      -7.011 -44.405  28.888  1.00  8.12           C  
ATOM   1841  OG1 THR A 246      -7.250 -45.501  29.772  1.00  9.53           O  
ATOM   1842  CG2 THR A 246      -8.111 -44.369  27.841  1.00  9.52           C  
ATOM   1843  N   GLY A 247      -4.311 -43.177  29.788  1.00  6.89           N  
ATOM   1844  CA  GLY A 247      -3.407 -42.911  30.888  1.00  7.15           C  
ATOM   1845  C   GLY A 247      -1.920 -43.003  30.561  1.00  7.27           C  
ATOM   1846  O   GLY A 247      -1.115 -43.073  31.491  1.00  8.12           O  
ATOM   1847  N   GLN A 248      -1.542 -43.028  29.282  1.00  6.90           N  
ATOM   1848  CA  GLN A 248      -0.145 -43.236  28.932  1.00  6.93           C  
ATOM   1849  C   GLN A 248       0.289 -42.210  27.895  1.00  6.22           C  
ATOM   1850  O   GLN A 248      -0.478 -41.865  26.991  1.00  7.00           O  
ATOM   1851  CB  GLN A 248       0.137 -44.634  28.395  1.00  7.55           C  
ATOM   1852  CG  GLN A 248      -0.219 -45.720  29.392  1.00  7.98           C  
ATOM   1853  CD  GLN A 248       0.743 -45.795  30.558  1.00  8.53           C  
ATOM   1854  OE1 GLN A 248       1.956 -45.657  30.410  1.00 10.35           O  
ATOM   1855  NE2 GLN A 248       0.212 -46.051  31.734  1.00  9.47           N  
ATOM   1856  N   TYR A 249       1.548 -41.714  28.004  1.00  6.35           N  
ATOM   1857  CA  TYR A 249       2.105 -40.774  27.040  1.00  6.81           C  
ATOM   1858  C   TYR A 249       2.941 -41.513  26.020  1.00  6.83           C  
ATOM   1859  O   TYR A 249       3.848 -42.281  26.385  1.00  7.97           O  
ATOM   1860  CB  TYR A 249       2.979 -39.732  27.743  1.00  7.55           C  
ATOM   1861  CG  TYR A 249       2.198 -38.738  28.575  1.00  8.26           C  
ATOM   1862  CD1 TYR A 249       1.836 -39.018  29.871  1.00  9.59           C  
ATOM   1863  CD2 TYR A 249       1.875 -37.493  28.070  1.00  8.43           C  
ATOM   1864  CE1 TYR A 249       1.076 -38.099  30.610  1.00 11.20           C  
ATOM   1865  CE2 TYR A 249       1.181 -36.553  28.816  1.00  9.57           C  
ATOM   1866  CZ  TYR A 249       0.792 -36.868  30.073  1.00 10.90           C  
ATOM   1867  OH  TYR A 249       0.046 -35.935  30.791  1.00 14.56           O  
ATOM   1868  N   VAL A 250       2.767 -41.177  24.746  1.00  6.58           N  
ATOM   1869  CA  VAL A 250       3.754 -41.532  23.730  1.00  6.68           C  
ATOM   1870  C   VAL A 250       4.957 -40.628  23.925  1.00  7.45           C  
ATOM   1871  O   VAL A 250       4.822 -39.403  23.938  1.00  8.00           O  
ATOM   1872  CB  VAL A 250       3.176 -41.417  22.322  1.00  7.00           C  
ATOM   1873  CG1 VAL A 250       4.266 -41.586  21.286  1.00  7.03           C  
ATOM   1874  CG2 VAL A 250       2.045 -42.421  22.137  1.00  7.33           C  
ATOM   1875  N   GLY A 251       6.128 -41.234  24.126  1.00  7.26           N  
ATOM   1876  CA  GLY A 251       7.361 -40.491  24.376  1.00  7.45           C  
ATOM   1877  C   GLY A 251       8.118 -40.193  23.088  1.00  7.76           C  
ATOM   1878  O   GLY A 251       8.604 -39.092  22.891  1.00  8.40           O  
ATOM   1879  N   LYS A 252       8.249 -41.220  22.243  1.00  8.10           N  
ATOM   1880  CA  LYS A 252       8.938 -41.013  20.976  1.00  8.59           C  
ATOM   1881  C   LYS A 252       8.518 -42.092  19.972  1.00  8.13           C  
ATOM   1882  O   LYS A 252       7.910 -43.087  20.317  1.00  7.96           O  
ATOM   1883  CB  LYS A 252      10.453 -41.032  21.199  1.00 10.30           C  
ATOM   1884  CG  LYS A 252      10.996 -42.360  21.603  1.00 10.21           C  
ATOM   1885  CD  LYS A 252      12.516 -42.309  21.835  1.00 11.64           C  
ATOM   1886  CE  LYS A 252      13.112 -43.631  22.274  1.00 13.81           C  
ATOM   1887  NZ  LYS A 252      14.574 -43.561  22.412  1.00 14.87           N  
ATOM   1888  N   VAL A 253       8.890 -41.803  18.718  1.00  8.55           N  
ATOM   1889  CA  VAL A 253       8.709 -42.707  17.604  1.00  8.80           C  
ATOM   1890  C   VAL A 253       9.956 -43.563  17.451  1.00  9.62           C  
ATOM   1891  O   VAL A 253      11.043 -43.021  17.540  1.00 11.00           O  
ATOM   1892  CB  VAL A 253       8.444 -41.925  16.325  1.00  9.18           C  
ATOM   1893  CG1 VAL A 253       8.273 -42.868  15.100  1.00 10.03           C  
ATOM   1894  CG2 VAL A 253       7.249 -41.015  16.484  1.00  9.91           C  
ATOM   1895  N   LEU A 254       9.753 -44.870  17.272  1.00  9.34           N  
ATOM   1896  CA  LEU A 254      10.850 -45.803  17.022  1.00 10.04           C  
ATOM   1897  C   LEU A 254      11.117 -45.841  15.519  1.00 10.08           C  
ATOM   1898  O   LEU A 254      10.188 -46.012  14.732  1.00 10.38           O  
ATOM   1899  CB  LEU A 254      10.500 -47.192  17.528  1.00 11.54           C  
ATOM   1900  CG  LEU A 254      10.082 -47.225  18.992  1.00 12.80           C  
ATOM   1901  CD1 LEU A 254       9.557 -48.580  19.319  1.00 15.76           C  
ATOM   1902  CD2 LEU A 254      11.192 -46.849  19.871  1.00 13.95           C  
ATOM   1903  N   LEU A 255      12.374 -45.635  15.144  1.00 10.50           N  
ATOM   1904  CA  LEU A 255      12.761 -45.586  13.743  1.00 11.61           C  
ATOM   1905  C   LEU A 255      13.713 -46.733  13.421  1.00 13.25           C  
ATOM   1906  O   LEU A 255      14.582 -47.086  14.229  1.00 16.20           O  
ATOM   1907  CB  LEU A 255      13.481 -44.282  13.465  1.00 12.34           C  
ATOM   1908  CG  LEU A 255      12.683 -43.009  13.707  1.00 11.96           C  
ATOM   1909  CD1 LEU A 255      13.570 -41.794  13.640  1.00 15.30           C  
ATOM   1910  CD2 LEU A 255      11.514 -42.861  12.726  1.00 12.38           C  
ATOM   1911  N   SER A 256      13.526 -47.334  12.247  1.00 13.46           N  
ATOM   1912  CA  SER A 256      14.459 -48.333  11.742  1.00 15.53           C  
ATOM   1913  C   SER A 256      15.015 -47.790  10.453  1.00 17.63           C  
ATOM   1914  O   SER A 256      14.264 -47.214   9.680  1.00 18.23           O  
ATOM   1915  CB  SER A 256      13.745 -49.620  11.529  1.00 18.21           C  
ATOM   1916  OG  SER A 256      14.589 -50.644  10.973  1.00 25.70           O  
ATOM   1917  N   GLN A 257      16.273 -48.053  10.139  1.00 19.76           N  
ATOM   1918  CA  GLN A 257      16.700 -47.715   8.791  1.00 25.87           C  
ATOM   1919  C   GLN A 257      17.566 -48.794   8.169  1.00 31.09           C  
ATOM   1920  O   GLN A 257      18.671 -49.008   8.653  1.00 39.12           O  
ATOM   1921  CB  GLN A 257      17.527 -46.449   8.855  1.00 27.68           C  
ATOM   1922  CG  GLN A 257      17.898 -45.954   7.460  1.00 31.97           C  
ATOM   1923  CD  GLN A 257      18.073 -44.458   7.407  1.00 32.23           C  
ATOM   1924  OE1 GLN A 257      18.336 -43.881   6.342  1.00 29.37           O  
ATOM   1925  NE2 GLN A 257      17.993 -43.818   8.571  1.00 29.23           N  
ATOM   1926  N   ASN A 258      17.086 -49.384   7.069  1.00 38.09           N  
ATOM   1927  CA  ASN A 258      17.884 -50.283   6.238  1.00 44.02           C  
ATOM   1928  C   ASN A 258      18.064 -49.727   4.819  1.00 44.95           C  
ATOM   1929  O   ASN A 258      18.512 -50.469   3.947  1.00 59.09           O  
ATOM   1930  CB  ASN A 258      17.249 -51.673   6.128  1.00 51.70           C  
ATOM   1931  CG  ASN A 258      16.658 -52.154   7.436  1.00 63.61           C  
ATOM   1932  OD1 ASN A 258      15.437 -52.344   7.534  1.00 65.82           O  
ATOM   1933  ND2 ASN A 258      17.492 -52.349   8.452  1.00 67.57           N  
ATOM   1934  N   GLY A 259      17.669 -48.467   4.554  1.00 35.42           N  
ATOM   1935  CA  GLY A 259      17.901 -47.854   3.246  1.00 25.22           C  
ATOM   1936  C   GLY A 259      18.174 -46.358   3.382  1.00 20.24           C  
ATOM   1937  O   GLY A 259      18.748 -45.920   4.363  1.00 20.98           O  
ATOM   1938  N   THR A 260      17.773 -45.592   2.354  1.00 15.34           N  
ATOM   1939  CA  THR A 260      18.090 -44.178   2.305  1.00 14.22           C  
ATOM   1940  C   THR A 260      17.161 -43.341   3.187  1.00 14.96           C  
ATOM   1941  O   THR A 260      17.431 -42.158   3.339  1.00 15.36           O  
ATOM   1942  CB  THR A 260      18.055 -43.668   0.859  1.00 13.18           C  
ATOM   1943  OG1 THR A 260      16.756 -43.903   0.348  1.00 14.04           O  
ATOM   1944  CG2 THR A 260      19.127 -44.291  -0.010  1.00 13.40           C  
ATOM   1945  N   THR A 261      16.026 -43.900   3.650  1.00 14.61           N  
ATOM   1946  CA  THR A 261      15.118 -43.152   4.532  1.00 15.68           C  
ATOM   1947  C   THR A 261      14.732 -44.039   5.706  1.00 14.31           C  
ATOM   1948  O   THR A 261      14.477 -45.235   5.562  1.00 14.61           O  
ATOM   1949  CB  THR A 261      13.844 -42.599   3.862  1.00 18.67           C  
ATOM   1950  OG1 THR A 261      13.091 -43.671   3.331  1.00 20.59           O  
ATOM   1951  CG2 THR A 261      14.115 -41.602   2.746  1.00 20.78           C  
ATOM   1952  N   PRO A 262      14.687 -43.443   6.911  1.00 13.13           N  
ATOM   1953  CA  PRO A 262      14.231 -44.165   8.094  1.00 13.75           C  
ATOM   1954  C   PRO A 262      12.748 -44.427   7.978  1.00 12.13           C  
ATOM   1955  O   PRO A 262      12.019 -43.697   7.281  1.00 12.71           O  
ATOM   1956  CB  PRO A 262      14.579 -43.236   9.244  1.00 16.89           C  
ATOM   1957  CG  PRO A 262      14.670 -41.920   8.662  1.00 18.25           C  
ATOM   1958  CD  PRO A 262      15.097 -42.077   7.192  1.00 14.89           C  
ATOM   1959  N   ARG A 263      12.288 -45.431   8.697  1.00 11.65           N  
ATOM   1960  CA  ARG A 263      10.910 -45.829   8.713  1.00 12.01           C  
ATOM   1961  C   ARG A 263      10.438 -45.857  10.170  1.00 11.26           C  
ATOM   1962  O   ARG A 263      11.150 -46.387  11.037  1.00 11.91           O  
ATOM   1963  CB  ARG A 263      10.764 -47.226   8.110  1.00 13.62           C  
ATOM   1964  CG  ARG A 263       9.327 -47.704   8.120  1.00 15.89           C  
ATOM   1965  CD  ARG A 263       9.118 -48.922   7.275  1.00 20.72           C  
ATOM   1966  NE  ARG A 263       7.726 -49.376   7.233  1.00 25.37           N  
ATOM   1967  CZ  ARG A 263       6.525 -48.871   7.632  1.00 35.88           C  
ATOM   1968  NH1 ARG A 263       6.287 -47.907   8.567  1.00 24.32           N  
ATOM   1969  NH2 ARG A 263       5.480 -49.488   7.076  1.00 41.30           N  
ATOM   1970  N   ALA A 264       9.238 -45.287  10.420  1.00 10.13           N  
ATOM   1971  CA  ALA A 264       8.620 -45.383  11.738  1.00 10.18           C  
ATOM   1972  C   ALA A 264       8.029 -46.760  11.925  1.00 10.91           C  
ATOM   1973  O   ALA A 264       7.188 -47.181  11.139  1.00 14.44           O  
ATOM   1974  CB  ALA A 264       7.559 -44.321  11.870  1.00 10.56           C  
ATOM   1975  N   VAL A 265       8.499 -47.508  12.924  1.00  9.80           N  
ATOM   1976  CA  VAL A 265       8.072 -48.881  13.118  1.00 10.11           C  
ATOM   1977  C   VAL A 265       7.191 -49.059  14.351  1.00  8.67           C  
ATOM   1978  O   VAL A 265       6.611 -50.093  14.558  1.00  9.49           O  
ATOM   1979  CB  VAL A 265       9.248 -49.868  13.189  1.00 10.82           C  
ATOM   1980  CG1 VAL A 265      10.013 -49.889  11.862  1.00 12.71           C  
ATOM   1981  CG2 VAL A 265      10.209 -49.583  14.337  1.00 11.07           C  
ATOM   1982  N   GLY A 266       7.085 -48.009  15.191  1.00  8.97           N  
ATOM   1983  CA  GLY A 266       6.387 -48.145  16.443  1.00  8.68           C  
ATOM   1984  C   GLY A 266       6.591 -46.894  17.285  1.00  7.98           C  
ATOM   1985  O   GLY A 266       7.129 -45.918  16.809  1.00  8.06           O  
ATOM   1986  N   VAL A 267       6.165 -47.002  18.548  1.00  8.39           N  
ATOM   1987  CA  VAL A 267       6.398 -45.940  19.524  1.00  7.67           C  
ATOM   1988  C   VAL A 267       6.829 -46.536  20.856  1.00  7.81           C  
ATOM   1989  O   VAL A 267       6.521 -47.667  21.148  1.00  9.07           O  
ATOM   1990  CB  VAL A 267       5.125 -45.060  19.750  1.00  7.79           C  
ATOM   1991  CG1 VAL A 267       4.660 -44.436  18.445  1.00  9.24           C  
ATOM   1992  CG2 VAL A 267       3.951 -45.768  20.439  1.00  8.95           C  
ATOM   1993  N   GLU A 268       7.465 -45.674  21.642  1.00  7.52           N  
ATOM   1994  CA  GLU A 268       7.704 -45.906  23.052  1.00  7.07           C  
ATOM   1995  C   GLU A 268       6.680 -45.088  23.834  1.00  6.94           C  
ATOM   1996  O   GLU A 268       6.400 -43.943  23.479  1.00  7.62           O  
ATOM   1997  CB  GLU A 268       9.104 -45.428  23.425  1.00  7.30           C  
ATOM   1998  CG  GLU A 268       9.461 -45.704  24.877  1.00  8.37           C  
ATOM   1999  CD  GLU A 268      10.671 -44.924  25.253  1.00  9.06           C  
ATOM   2000  OE1 GLU A 268      10.598 -43.811  25.791  1.00 10.40           O  
ATOM   2001  OE2 GLU A 268      11.816 -45.402  24.950  1.00 10.84           O  
ATOM   2002  N   PHE A 269       6.120 -45.682  24.872  1.00  6.79           N  
ATOM   2003  CA  PHE A 269       5.116 -45.014  25.683  1.00  6.71           C  
ATOM   2004  C   PHE A 269       5.364 -45.343  27.147  1.00  7.15           C  
ATOM   2005  O   PHE A 269       5.917 -46.376  27.526  1.00  7.62           O  
ATOM   2006  CB  PHE A 269       3.685 -45.375  25.247  1.00  7.20           C  
ATOM   2007  CG  PHE A 269       3.320 -46.812  25.484  1.00  8.56           C  
ATOM   2008  CD1 PHE A 269       3.617 -47.812  24.568  1.00  9.72           C  
ATOM   2009  CD2 PHE A 269       2.727 -47.179  26.686  1.00  9.40           C  
ATOM   2010  CE1 PHE A 269       3.292 -49.128  24.858  1.00 10.50           C  
ATOM   2011  CE2 PHE A 269       2.393 -48.494  26.933  1.00  9.89           C  
ATOM   2012  CZ  PHE A 269       2.683 -49.463  26.007  1.00 10.13           C  
ATOM   2013  N   GLY A 270       4.824 -44.479  28.014  1.00  7.07           N  
ATOM   2014  CA  GLY A 270       4.935 -44.658  29.455  1.00  7.32           C  
ATOM   2015  C   GLY A 270       4.556 -43.363  30.165  1.00  7.80           C  
ATOM   2016  O   GLY A 270       3.955 -42.462  29.556  1.00  7.88           O  
ATOM   2017  N   THR A 271       4.881 -43.294  31.449  1.00  7.48           N  
ATOM   2018  CA  THR A 271       4.660 -42.096  32.235  1.00  8.29           C  
ATOM   2019  C   THR A 271       5.919 -41.632  32.952  1.00  8.31           C  
ATOM   2020  O   THR A 271       5.930 -40.504  33.422  1.00 10.29           O  
ATOM   2021  CB  THR A 271       3.520 -42.260  33.230  1.00  8.72           C  
ATOM   2022  OG1 THR A 271       3.831 -43.353  34.075  1.00 10.06           O  
ATOM   2023  CG2 THR A 271       2.167 -42.546  32.597  1.00  9.83           C  
ATOM   2024  N   HIS A 272       6.973 -42.437  33.022  1.00  7.77           N  
ATOM   2025  CA  HIS A 272       8.201 -42.012  33.671  1.00  8.53           C  
ATOM   2026  C   HIS A 272       9.365 -42.751  33.039  1.00  9.03           C  
ATOM   2027  O   HIS A 272       9.233 -43.891  32.652  1.00  8.95           O  
ATOM   2028  CB  HIS A 272       8.132 -42.307  35.170  1.00  9.52           C  
ATOM   2029  CG  HIS A 272       9.249 -41.623  35.904  1.00 10.66           C  
ATOM   2030  ND1 HIS A 272      10.451 -42.200  36.247  1.00 14.66           N  
ATOM   2031  CD2 HIS A 272       9.295 -40.361  36.347  1.00 11.25           C  
ATOM   2032  CE1 HIS A 272      11.224 -41.260  36.845  1.00 12.25           C  
ATOM   2033  NE2 HIS A 272      10.543 -40.153  36.904  1.00 12.02           N  
ATOM   2034  N   LYS A 273      10.507 -42.058  32.960  1.00  9.65           N  
ATOM   2035  CA  LYS A 273      11.752 -42.649  32.495  1.00 11.42           C  
ATOM   2036  C   LYS A 273      12.022 -43.939  33.252  1.00 11.74           C  
ATOM   2037  O   LYS A 273      11.773 -44.046  34.444  1.00 11.36           O  
ATOM   2038  CB  LYS A 273      12.827 -41.600  32.765  1.00 16.02           C  
ATOM   2039  CG  LYS A 273      14.294 -41.938  32.549  1.00 20.76           C  
ATOM   2040  CD  LYS A 273      15.258 -40.889  33.097  1.00 23.68           C  
ATOM   2041  CE  LYS A 273      16.692 -41.325  32.815  1.00 29.68           C  
ATOM   2042  NZ  LYS A 273      17.705 -40.455  33.443  1.00 32.39           N  
ATOM   2043  N   GLY A 274      12.525 -44.910  32.508  1.00 10.92           N  
ATOM   2044  CA  GLY A 274      12.916 -46.150  33.157  1.00 12.77           C  
ATOM   2045  C   GLY A 274      11.795 -47.154  33.339  1.00 12.73           C  
ATOM   2046  O   GLY A 274      12.045 -48.237  33.875  1.00 15.80           O  
ATOM   2047  N   ASN A 275      10.541 -46.835  32.965  1.00 11.99           N  
ATOM   2048  CA  ASN A 275       9.468 -47.815  32.973  1.00 11.25           C  
ATOM   2049  C   ASN A 275       8.624 -47.620  31.707  1.00 10.39           C  
ATOM   2050  O   ASN A 275       7.478 -47.223  31.770  1.00 12.84           O  
ATOM   2051  CB  ASN A 275       8.615 -47.757  34.237  1.00 12.49           C  
ATOM   2052  CG  ASN A 275       7.487 -48.766  34.298  1.00 14.67           C  
ATOM   2053  OD1 ASN A 275       6.428 -48.542  34.944  1.00 18.05           O  
ATOM   2054  ND2 ASN A 275       7.677 -49.912  33.705  1.00 13.86           N  
ATOM   2055  N   THR A 276       9.207 -47.848  30.562  1.00 10.20           N  
ATOM   2056  CA  THR A 276       8.515 -47.638  29.306  1.00  9.94           C  
ATOM   2057  C   THR A 276       8.336 -48.966  28.601  1.00 10.77           C  
ATOM   2058  O   THR A 276       8.951 -49.989  28.923  1.00 10.73           O  
ATOM   2059  CB  THR A 276       9.351 -46.706  28.419  1.00 10.87           C  
ATOM   2060  OG1 THR A 276      10.634 -47.248  28.117  1.00 13.03           O  
ATOM   2061  CG2 THR A 276       9.616 -45.383  29.080  1.00 11.71           C  
ATOM   2062  N   HIS A 277       7.493 -48.928  27.580  1.00  9.41           N  
ATOM   2063  CA  HIS A 277       7.198 -50.081  26.754  1.00  9.15           C  
ATOM   2064  C   HIS A 277       7.029 -49.618  25.317  1.00  9.26           C  
ATOM   2065  O   HIS A 277       6.949 -48.417  25.021  1.00  9.19           O  
ATOM   2066  CB  HIS A 277       5.935 -50.831  27.187  1.00 11.40           C  
ATOM   2067  CG  HIS A 277       6.143 -51.390  28.587  1.00 14.66           C  
ATOM   2068  ND1 HIS A 277       6.736 -52.572  29.012  1.00 17.32           N  
ATOM   2069  CD2 HIS A 277       5.836 -50.694  29.689  1.00 12.48           C  
ATOM   2070  CE1 HIS A 277       6.701 -52.591  30.340  1.00 15.79           C  
ATOM   2071  NE2 HIS A 277       6.138 -51.468  30.757  1.00 19.43           N  
ATOM   2072  N   ASN A 278       7.082 -50.591  24.390  1.00  8.49           N  
ATOM   2073  CA  ASN A 278       6.954 -50.314  22.973  1.00  8.83           C  
ATOM   2074  C   ASN A 278       5.729 -51.026  22.413  1.00  8.93           C  
ATOM   2075  O   ASN A 278       5.305 -52.067  22.900  1.00  9.34           O  
ATOM   2076  CB  ASN A 278       8.175 -50.767  22.205  1.00 10.77           C  
ATOM   2077  CG  ASN A 278       9.444 -50.188  22.752  1.00 12.27           C  
ATOM   2078  OD1 ASN A 278       9.611 -49.000  23.032  1.00 12.40           O  
ATOM   2079  ND2 ASN A 278      10.361 -51.090  23.061  1.00 16.80           N  
ATOM   2080  N   VAL A 279       5.193 -50.430  21.350  1.00  8.49           N  
ATOM   2081  CA  VAL A 279       4.196 -51.105  20.545  1.00  8.53           C  
ATOM   2082  C   VAL A 279       4.433 -50.702  19.095  1.00  8.10           C  
ATOM   2083  O   VAL A 279       5.026 -49.667  18.827  1.00  8.28           O  
ATOM   2084  CB  VAL A 279       2.769 -50.794  21.040  1.00  9.27           C  
ATOM   2085  CG1 VAL A 279       2.507 -49.285  21.071  1.00 10.25           C  
ATOM   2086  CG2 VAL A 279       1.689 -51.527  20.253  1.00 10.08           C  
ATOM   2087  N   TYR A 280       4.059 -51.571  18.158  1.00  8.13           N  
ATOM   2088  CA  TYR A 280       4.557 -51.485  16.792  1.00  8.76           C  
ATOM   2089  C   TYR A 280       3.399 -51.300  15.793  1.00  7.73           C  
ATOM   2090  O   TYR A 280       2.276 -51.739  16.040  1.00  8.12           O  
ATOM   2091  CB  TYR A 280       5.381 -52.763  16.481  1.00  9.51           C  
ATOM   2092  CG  TYR A 280       6.654 -52.739  17.344  1.00 10.64           C  
ATOM   2093  CD1 TYR A 280       7.744 -51.936  17.034  1.00 12.35           C  
ATOM   2094  CD2 TYR A 280       6.697 -53.449  18.534  1.00 14.30           C  
ATOM   2095  CE1 TYR A 280       8.848 -51.808  17.875  1.00 15.22           C  
ATOM   2096  CE2 TYR A 280       7.827 -53.383  19.368  1.00 13.89           C  
ATOM   2097  CZ  TYR A 280       8.858 -52.524  19.056  1.00 15.31           C  
ATOM   2098  OH  TYR A 280       9.964 -52.333  19.877  1.00 17.86           O  
ATOM   2099  N   ALA A 281       3.747 -50.670  14.694  1.00  8.15           N  
ATOM   2100  CA  ALA A 281       2.810 -50.406  13.601  1.00  8.67           C  
ATOM   2101  C   ALA A 281       3.320 -51.065  12.315  1.00  9.06           C  
ATOM   2102  O   ALA A 281       4.439 -50.774  11.882  1.00 11.42           O  
ATOM   2103  CB  ALA A 281       2.669 -48.919  13.378  1.00  9.63           C  
ATOM   2104  N   LYS A 282       2.450 -51.866  11.708  1.00  9.10           N  
ATOM   2105  CA  LYS A 282       2.792 -52.532  10.458  1.00 10.29           C  
ATOM   2106  C   LYS A 282       2.776 -51.527   9.321  1.00 10.99           C  
ATOM   2107  O   LYS A 282       3.593 -51.587   8.396  1.00 11.84           O  
ATOM   2108  CB  LYS A 282       1.796 -53.636  10.196  1.00 11.42           C  
ATOM   2109  CG  LYS A 282       2.096 -54.376   8.879  1.00 13.42           C  
ATOM   2110  CD  LYS A 282       1.011 -55.415   8.667  1.00 16.10           C  
ATOM   2111  CE  LYS A 282       1.165 -56.039   7.298  1.00 19.86           C  
ATOM   2112  NZ  LYS A 282       0.014 -56.852   6.957  1.00 24.46           N  
ATOM   2113  N   HIS A 283       1.819 -50.560   9.380  1.00  9.79           N  
ATOM   2114  CA  HIS A 283       1.690 -49.534   8.337  1.00  9.62           C  
ATOM   2115  C   HIS A 283       2.341 -48.216   8.767  1.00  8.71           C  
ATOM   2116  O   HIS A 283       3.395 -47.867   8.283  1.00 10.46           O  
ATOM   2117  CB  HIS A 283       0.240 -49.426   7.853  1.00 10.41           C  
ATOM   2118  CG  HIS A 283      -0.168 -50.640   7.051  1.00 10.35           C  
ATOM   2119  ND1 HIS A 283      -0.192 -50.602   5.668  1.00 12.62           N  
ATOM   2120  CD2 HIS A 283      -0.574 -51.838   7.441  1.00 11.75           C  
ATOM   2121  CE1 HIS A 283      -0.546 -51.829   5.259  1.00 12.09           C  
ATOM   2122  NE2 HIS A 283      -0.770 -52.594   6.289  1.00 12.33           N  
ATOM   2123  N   GLU A 284       1.681 -47.449   9.669  1.00  9.56           N  
ATOM   2124  CA  GLU A 284       2.154 -46.114   9.977  1.00  9.25           C  
ATOM   2125  C   GLU A 284       1.884 -45.693  11.431  1.00  8.02           C  
ATOM   2126  O   GLU A 284       0.992 -46.201  12.073  1.00  8.25           O  
ATOM   2127  CB  GLU A 284       1.509 -45.058   9.066  1.00  8.93           C  
ATOM   2128  CG  GLU A 284       1.585 -45.388   7.579  1.00 10.29           C  
ATOM   2129  CD  GLU A 284       1.251 -44.233   6.672  1.00 11.82           C  
ATOM   2130  OE1 GLU A 284       1.898 -43.171   6.837  1.00 12.71           O  
ATOM   2131  OE2 GLU A 284       0.453 -44.408   5.734  1.00 12.58           O  
ATOM   2132  N   VAL A 285       2.749 -44.781  11.869  1.00  8.03           N  
ATOM   2133  CA  VAL A 285       2.567 -44.036  13.113  1.00  7.74           C  
ATOM   2134  C   VAL A 285       2.009 -42.664  12.757  1.00  7.65           C  
ATOM   2135  O   VAL A 285       2.580 -41.975  11.929  1.00  8.07           O  
ATOM   2136  CB  VAL A 285       3.884 -43.945  13.882  1.00  8.70           C  
ATOM   2137  CG1 VAL A 285       3.705 -43.084  15.114  1.00  8.40           C  
ATOM   2138  CG2 VAL A 285       4.417 -45.343  14.247  1.00  9.27           C  
ATOM   2139  N   LEU A 286       0.937 -42.287  13.450  1.00  7.68           N  
ATOM   2140  CA  LEU A 286       0.237 -41.022  13.206  1.00  7.80           C  
ATOM   2141  C   LEU A 286       0.299 -40.192  14.498  1.00  7.61           C  
ATOM   2142  O   LEU A 286      -0.298 -40.607  15.494  1.00  8.09           O  
ATOM   2143  CB  LEU A 286      -1.199 -41.304  12.777  1.00  7.76           C  
ATOM   2144  CG  LEU A 286      -1.393 -42.334  11.651  1.00  7.97           C  
ATOM   2145  CD1 LEU A 286      -2.833 -42.680  11.439  1.00  8.76           C  
ATOM   2146  CD2 LEU A 286      -0.712 -41.908  10.357  1.00  7.96           C  
ATOM   2147  N   LEU A 287       0.890 -39.019  14.439  1.00  7.59           N  
ATOM   2148  CA  LEU A 287       0.995 -38.157  15.624  1.00  7.23           C  
ATOM   2149  C   LEU A 287      -0.198 -37.200  15.654  1.00  7.03           C  
ATOM   2150  O   LEU A 287      -0.392 -36.438  14.693  1.00  7.69           O  
ATOM   2151  CB  LEU A 287       2.321 -37.413  15.672  1.00  7.79           C  
ATOM   2152  CG  LEU A 287       3.578 -38.271  15.630  1.00  8.61           C  
ATOM   2153  CD1 LEU A 287       4.754 -37.372  15.785  1.00  9.11           C  
ATOM   2154  CD2 LEU A 287       3.549 -39.341  16.709  1.00  8.97           C  
ATOM   2155  N   ALA A 288      -0.920 -37.221  16.757  1.00  6.10           N  
ATOM   2156  CA  ALA A 288      -2.142 -36.432  16.927  1.00  6.71           C  
ATOM   2157  C   ALA A 288      -2.216 -35.907  18.370  1.00  6.22           C  
ATOM   2158  O   ALA A 288      -3.309 -35.841  18.938  1.00  7.07           O  
ATOM   2159  CB  ALA A 288      -3.344 -37.234  16.562  1.00  6.83           C  
ATOM   2160  N   ALA A 289      -1.053 -35.584  18.943  1.00  6.42           N  
ATOM   2161  CA  ALA A 289      -1.001 -35.238  20.351  1.00  6.58           C  
ATOM   2162  C   ALA A 289      -1.246 -33.754  20.610  1.00  7.03           C  
ATOM   2163  O   ALA A 289      -1.186 -33.337  21.780  1.00  6.94           O  
ATOM   2164  CB  ALA A 289       0.354 -35.693  20.892  1.00  6.61           C  
ATOM   2165  N   GLY A 290      -1.512 -33.006  19.552  1.00  6.63           N  
ATOM   2166  CA  GLY A 290      -1.794 -31.571  19.650  1.00  7.10           C  
ATOM   2167  C   GLY A 290      -0.562 -30.763  19.246  1.00  7.01           C  
ATOM   2168  O   GLY A 290       0.601 -31.222  19.333  1.00  6.97           O  
ATOM   2169  N   SER A 291      -0.782 -29.517  18.829  1.00  6.86           N  
ATOM   2170  CA  SER A 291       0.271 -28.668  18.310  1.00  7.37           C  
ATOM   2171  C   SER A 291       1.345 -28.332  19.330  1.00  7.15           C  
ATOM   2172  O   SER A 291       2.457 -27.988  18.931  1.00  7.50           O  
ATOM   2173  CB  SER A 291      -0.281 -27.394  17.752  1.00  7.64           C  
ATOM   2174  OG  SER A 291      -0.958 -26.679  18.791  1.00  7.35           O  
ATOM   2175  N   ALA A 292       1.064 -28.416  20.638  1.00  7.25           N  
ATOM   2176  CA  ALA A 292       2.122 -28.236  21.626  1.00  7.48           C  
ATOM   2177  C   ALA A 292       3.006 -29.458  21.803  1.00  7.75           C  
ATOM   2178  O   ALA A 292       4.081 -29.357  22.409  1.00  9.15           O  
ATOM   2179  CB  ALA A 292       1.527 -27.827  22.966  1.00  8.24           C  
ATOM   2180  N   VAL A 293       2.569 -30.636  21.343  1.00  7.21           N  
ATOM   2181  CA  VAL A 293       3.172 -31.901  21.740  1.00  7.09           C  
ATOM   2182  C   VAL A 293       3.733 -32.703  20.568  1.00  6.93           C  
ATOM   2183  O   VAL A 293       4.842 -33.202  20.671  1.00  7.47           O  
ATOM   2184  CB  VAL A 293       2.186 -32.750  22.548  1.00  7.40           C  
ATOM   2185  CG1 VAL A 293       2.840 -34.035  22.988  1.00  7.84           C  
ATOM   2186  CG2 VAL A 293       1.660 -32.006  23.770  1.00  8.67           C  
ATOM   2187  N   SER A 294       2.976 -32.865  19.480  1.00  6.96           N  
ATOM   2188  CA  SER A 294       3.507 -33.590  18.338  1.00  6.71           C  
ATOM   2189  C   SER A 294       4.903 -33.159  17.913  1.00  6.85           C  
ATOM   2190  O   SER A 294       5.748 -34.034  17.667  1.00  7.06           O  
ATOM   2191  CB  SER A 294       2.526 -33.596  17.186  1.00  6.90           C  
ATOM   2192  OG  SER A 294       1.348 -34.293  17.567  1.00  7.93           O  
ATOM   2193  N   PRO A 295       5.248 -31.867  17.809  1.00  7.40           N  
ATOM   2194  CA  PRO A 295       6.618 -31.483  17.463  1.00  7.57           C  
ATOM   2195  C   PRO A 295       7.600 -31.992  18.473  1.00  7.83           C  
ATOM   2196  O   PRO A 295       8.726 -32.388  18.141  1.00  7.78           O  
ATOM   2197  CB  PRO A 295       6.531 -29.953  17.400  1.00  8.25           C  
ATOM   2198  CG  PRO A 295       5.384 -29.613  18.283  1.00  8.09           C  
ATOM   2199  CD  PRO A 295       4.350 -30.680  17.914  1.00  7.85           C  
ATOM   2200  N   THR A 296       7.227 -31.963  19.766  1.00  7.37           N  
ATOM   2201  CA  THR A 296       8.139 -32.474  20.794  1.00  7.71           C  
ATOM   2202  C   THR A 296       8.365 -33.967  20.608  1.00  7.88           C  
ATOM   2203  O   THR A 296       9.503 -34.419  20.826  1.00  7.87           O  
ATOM   2204  CB  THR A 296       7.716 -32.098  22.229  1.00  7.85           C  
ATOM   2205  OG1 THR A 296       6.587 -32.847  22.695  1.00  8.03           O  
ATOM   2206  CG2 THR A 296       7.543 -30.615  22.391  1.00  8.15           C  
ATOM   2207  N   ILE A 297       7.336 -34.752  20.269  1.00  7.80           N  
ATOM   2208  CA  ILE A 297       7.511 -36.170  20.045  1.00  7.78           C  
ATOM   2209  C   ILE A 297       8.544 -36.362  18.928  1.00  7.84           C  
ATOM   2210  O   ILE A 297       9.389 -37.234  19.055  1.00  8.47           O  
ATOM   2211  CB  ILE A 297       6.164 -36.869  19.769  1.00  7.79           C  
ATOM   2212  CG1 ILE A 297       5.214 -36.785  20.965  1.00  8.33           C  
ATOM   2213  CG2 ILE A 297       6.403 -38.306  19.338  1.00  8.71           C  
ATOM   2214  CD1 ILE A 297       3.834 -37.312  20.695  1.00  8.46           C  
ATOM   2215  N   LEU A 298       8.437 -35.608  17.843  1.00  7.78           N  
ATOM   2216  CA  LEU A 298       9.422 -35.701  16.776  1.00  8.36           C  
ATOM   2217  C   LEU A 298      10.802 -35.411  17.315  1.00  8.12           C  
ATOM   2218  O   LEU A 298      11.733 -36.195  17.071  1.00  8.50           O  
ATOM   2219  CB  LEU A 298       9.067 -34.757  15.634  1.00  7.86           C  
ATOM   2220  CG  LEU A 298       7.812 -35.085  14.817  1.00  8.97           C  
ATOM   2221  CD1 LEU A 298       7.613 -34.029  13.756  1.00  8.64           C  
ATOM   2222  CD2 LEU A 298       7.958 -36.458  14.184  1.00  9.07           C  
ATOM   2223  N   GLU A 299      11.005 -34.342  18.077  1.00  8.04           N  
ATOM   2224  CA  GLU A 299      12.334 -33.984  18.576  1.00  8.47           C  
ATOM   2225  C   GLU A 299      12.900 -35.083  19.462  1.00  8.53           C  
ATOM   2226  O   GLU A 299      14.081 -35.448  19.353  1.00  9.28           O  
ATOM   2227  CB  GLU A 299      12.309 -32.632  19.317  1.00  9.18           C  
ATOM   2228  CG  GLU A 299      12.127 -31.438  18.382  1.00  9.07           C  
ATOM   2229  CD  GLU A 299      12.144 -30.102  19.095  1.00  9.65           C  
ATOM   2230  OE1 GLU A 299      11.615 -30.045  20.257  1.00  9.14           O  
ATOM   2231  OE2 GLU A 299      12.622 -29.096  18.496  1.00  9.61           O  
ATOM   2232  N   TYR A 300      12.071 -35.657  20.363  1.00  8.45           N  
ATOM   2233  CA  TYR A 300      12.557 -36.706  21.248  1.00  8.60           C  
ATOM   2234  C   TYR A 300      13.019 -37.905  20.438  1.00  8.61           C  
ATOM   2235  O   TYR A 300      13.824 -38.688  20.939  1.00  9.20           O  
ATOM   2236  CB  TYR A 300      11.466 -37.164  22.224  1.00  8.61           C  
ATOM   2237  CG  TYR A 300      11.104 -36.161  23.319  1.00  7.31           C  
ATOM   2238  CD1 TYR A 300      12.056 -35.619  24.171  1.00  7.45           C  
ATOM   2239  CD2 TYR A 300       9.785 -35.741  23.470  1.00  8.04           C  
ATOM   2240  CE1 TYR A 300      11.712 -34.717  25.167  1.00  7.66           C  
ATOM   2241  CE2 TYR A 300       9.445 -34.802  24.425  1.00  8.07           C  
ATOM   2242  CZ  TYR A 300      10.411 -34.283  25.267  1.00  8.00           C  
ATOM   2243  OH  TYR A 300      10.119 -33.347  26.224  1.00  8.55           O  
ATOM   2244  N   SER A 301      12.503 -38.050  19.225  1.00  8.47           N  
ATOM   2245  CA  SER A 301      12.764 -39.157  18.309  1.00  9.30           C  
ATOM   2246  C   SER A 301      14.002 -38.921  17.441  1.00 10.19           C  
ATOM   2247  O   SER A 301      14.347 -39.852  16.688  1.00 11.67           O  
ATOM   2248  CB  SER A 301      11.601 -39.405  17.400  1.00  9.86           C  
ATOM   2249  OG  SER A 301      10.357 -39.507  18.106  1.00  9.97           O  
ATOM   2250  N   GLY A 302      14.592 -37.758  17.488  1.00  9.82           N  
ATOM   2251  CA  GLY A 302      15.708 -37.465  16.594  1.00 10.47           C  
ATOM   2252  C   GLY A 302      15.256 -36.802  15.302  1.00 10.58           C  
ATOM   2253  O   GLY A 302      16.028 -36.761  14.343  1.00 11.30           O  
ATOM   2254  N   ILE A 303      14.061 -36.233  15.238  1.00  9.40           N  
ATOM   2255  CA  ILE A 303      13.567 -35.540  14.061  1.00  9.83           C  
ATOM   2256  C   ILE A 303      13.367 -34.099  14.472  1.00 10.09           C  
ATOM   2257  O   ILE A 303      12.431 -33.742  15.225  1.00  9.73           O  
ATOM   2258  CB  ILE A 303      12.260 -36.177  13.556  1.00  9.89           C  
ATOM   2259  CG1 ILE A 303      12.449 -37.639  13.145  1.00  9.64           C  
ATOM   2260  CG2 ILE A 303      11.664 -35.370  12.388  1.00 10.49           C  
ATOM   2261  CD1 ILE A 303      11.171 -38.371  12.933  1.00  9.80           C  
ATOM   2262  N   GLY A 304      14.239 -33.215  13.992  1.00 10.02           N  
ATOM   2263  CA  GLY A 304      14.210 -31.837  14.393  1.00 10.46           C  
ATOM   2264  C   GLY A 304      15.527 -31.169  14.055  1.00 11.24           C  
ATOM   2265  O   GLY A 304      16.285 -31.736  13.288  1.00 12.77           O  
ATOM   2266  N   MET A 305      15.786 -29.988  14.573  1.00 11.76           N  
ATOM   2267  CA  MET A 305      16.987 -29.248  14.193  1.00 13.61           C  
ATOM   2268  C   MET A 305      18.198 -29.710  14.980  1.00 14.18           C  
ATOM   2269  O   MET A 305      18.148 -29.793  16.205  1.00 12.96           O  
ATOM   2270  CB  MET A 305      16.795 -27.750  14.406  1.00 14.84           C  
ATOM   2271  CG  MET A 305      15.746 -27.200  13.521  1.00 16.82           C  
ATOM   2272  SD  MET A 305      15.653 -25.396  13.424  1.00 21.10           S  
ATOM   2273  CE  MET A 305      15.614 -24.987  15.165  1.00 25.42           C  
ATOM   2274  N   LYS A 306      19.339 -29.987  14.283  1.00 14.39           N  
ATOM   2275  CA  LYS A 306      20.514 -30.413  15.011  1.00 16.35           C  
ATOM   2276  C   LYS A 306      20.914 -29.410  16.103  1.00 14.28           C  
ATOM   2277  O   LYS A 306      21.398 -29.783  17.161  1.00 16.15           O  
ATOM   2278  CB  LYS A 306      21.674 -30.624  14.026  1.00 17.84           C  
ATOM   2279  CG  LYS A 306      22.916 -31.197  14.713  1.00 24.03           C  
ATOM   2280  CD  LYS A 306      23.697 -32.155  13.815  1.00 34.08           C  
ATOM   2281  CE  LYS A 306      24.645 -31.534  12.864  1.00 45.71           C  
ATOM   2282  NZ  LYS A 306      26.011 -31.636  13.395  1.00 53.50           N  
ATOM   2283  N   SER A 307      20.736 -28.110  15.849  1.00 15.16           N  
ATOM   2284  CA  SER A 307      21.105 -27.099  16.828  1.00 15.74           C  
ATOM   2285  C   SER A 307      20.354 -27.242  18.154  1.00 15.95           C  
ATOM   2286  O   SER A 307      20.837 -26.764  19.188  1.00 15.27           O  
ATOM   2287  CB  SER A 307      20.882 -25.710  16.271  1.00 16.71           C  
ATOM   2288  OG  SER A 307      19.523 -25.426  15.942  1.00 19.11           O  
ATOM   2289  N   ILE A 308      19.126 -27.812  18.082  1.00 14.36           N  
ATOM   2290  CA  ILE A 308      18.317 -28.086  19.254  1.00 13.40           C  
ATOM   2291  C   ILE A 308      18.707 -29.431  19.838  1.00 12.23           C  
ATOM   2292  O   ILE A 308      18.856 -29.546  21.048  1.00 13.46           O  
ATOM   2293  CB  ILE A 308      16.814 -28.041  18.892  1.00 13.02           C  
ATOM   2294  CG1 ILE A 308      16.373 -26.683  18.333  1.00 14.66           C  
ATOM   2295  CG2 ILE A 308      15.975 -28.489  20.078  1.00 13.83           C  
ATOM   2296  CD1 ILE A 308      16.494 -25.535  19.317  1.00 16.82           C  
ATOM   2297  N   LEU A 309      18.754 -30.478  19.009  1.00 11.56           N  
ATOM   2298  CA  LEU A 309      18.923 -31.841  19.475  1.00 13.22           C  
ATOM   2299  C   LEU A 309      20.325 -32.128  20.027  1.00 13.55           C  
ATOM   2300  O   LEU A 309      20.436 -32.824  21.020  1.00 13.42           O  
ATOM   2301  CB  LEU A 309      18.575 -32.811  18.346  1.00 12.72           C  
ATOM   2302  CG  LEU A 309      17.148 -32.680  17.801  1.00 15.32           C  
ATOM   2303  CD1 LEU A 309      16.827 -33.778  16.802  1.00 13.99           C  
ATOM   2304  CD2 LEU A 309      16.036 -32.594  18.848  1.00 17.40           C  
ATOM   2305  N   GLU A 310      21.378 -31.680  19.332  1.00 13.92           N  
ATOM   2306  CA  GLU A 310      22.730 -32.132  19.675  1.00 15.75           C  
ATOM   2307  C   GLU A 310      23.135 -31.715  21.078  1.00 15.13           C  
ATOM   2308  O   GLU A 310      23.659 -32.539  21.827  1.00 15.18           O  
ATOM   2309  CB  GLU A 310      23.719 -31.632  18.624  1.00 18.80           C  
ATOM   2310  CG  GLU A 310      25.166 -32.005  18.940  1.00 21.96           C  
ATOM   2311  CD  GLU A 310      26.119 -31.537  17.850  1.00 28.08           C  
ATOM   2312  OE1 GLU A 310      26.379 -30.322  17.780  1.00 35.26           O  
ATOM   2313  OE2 GLU A 310      26.542 -32.385  17.039  1.00 39.06           O  
ATOM   2314  N   PRO A 311      22.836 -30.470  21.519  1.00 17.42           N  
ATOM   2315  CA  PRO A 311      23.165 -30.097  22.895  1.00 17.93           C  
ATOM   2316  C   PRO A 311      22.424 -30.935  23.945  1.00 17.38           C  
ATOM   2317  O   PRO A 311      22.826 -30.949  25.098  1.00 18.67           O  
ATOM   2318  CB  PRO A 311      22.820 -28.611  23.023  1.00 19.96           C  
ATOM   2319  CG  PRO A 311      22.607 -28.128  21.629  1.00 20.10           C  
ATOM   2320  CD  PRO A 311      22.301 -29.344  20.729  1.00 18.06           C  
ATOM   2321  N   LEU A 312      21.276 -31.555  23.584  1.00 14.63           N  
ATOM   2322  CA  LEU A 312      20.532 -32.366  24.530  1.00 13.68           C  
ATOM   2323  C   LEU A 312      20.975 -33.818  24.565  1.00 14.35           C  
ATOM   2324  O   LEU A 312      20.433 -34.613  25.329  1.00 16.90           O  
ATOM   2325  CB  LEU A 312      19.063 -32.269  24.152  1.00 13.41           C  
ATOM   2326  CG  LEU A 312      18.493 -30.861  24.242  1.00 14.27           C  
ATOM   2327  CD1 LEU A 312      17.042 -30.881  23.747  1.00 14.94           C  
ATOM   2328  CD2 LEU A 312      18.597 -30.230  25.617  1.00 14.44           C  
ATOM   2329  N   GLY A 313      21.956 -34.185  23.714  1.00 16.01           N  
ATOM   2330  CA  GLY A 313      22.408 -35.563  23.595  1.00 15.28           C  
ATOM   2331  C   GLY A 313      21.541 -36.459  22.711  1.00 14.45           C  
ATOM   2332  O   GLY A 313      21.586 -37.673  22.853  1.00 16.62           O  
ATOM   2333  N   ILE A 314      20.797 -35.850  21.777  1.00 12.67           N  
ATOM   2334  CA  ILE A 314      19.964 -36.585  20.838  1.00 12.43           C  
ATOM   2335  C   ILE A 314      20.618 -36.515  19.455  1.00 13.08           C  
ATOM   2336  O   ILE A 314      20.845 -35.439  18.935  1.00 13.85           O  
ATOM   2337  CB  ILE A 314      18.540 -35.978  20.823  1.00 12.26           C  
ATOM   2338  CG1 ILE A 314      17.868 -36.083  22.180  1.00 12.34           C  
ATOM   2339  CG2 ILE A 314      17.684 -36.612  19.748  1.00 11.91           C  
ATOM   2340  CD1 ILE A 314      16.712 -35.109  22.326  1.00 13.19           C  
ATOM   2341  N   ASP A 315      20.807 -37.683  18.850  1.00 13.57           N  
ATOM   2342  CA  ASP A 315      21.289 -37.754  17.479  1.00 15.32           C  
ATOM   2343  C   ASP A 315      20.183 -37.278  16.533  1.00 14.63           C  
ATOM   2344  O   ASP A 315      19.024 -37.680  16.671  1.00 14.55           O  
ATOM   2345  CB  ASP A 315      21.623 -39.200  17.122  1.00 18.54           C  
ATOM   2346  CG  ASP A 315      22.850 -39.783  17.810  1.00 24.77           C  
ATOM   2347  OD1 ASP A 315      23.643 -38.982  18.358  1.00 27.48           O  
ATOM   2348  OD2 ASP A 315      22.970 -41.030  17.800  1.00 33.15           O  
ATOM   2349  N   THR A 316      20.549 -36.466  15.533  1.00 14.10           N  
ATOM   2350  CA  THR A 316      19.627 -35.936  14.556  1.00 13.82           C  
ATOM   2351  C   THR A 316      19.543 -36.964  13.443  1.00 14.29           C  
ATOM   2352  O   THR A 316      20.475 -37.065  12.637  1.00 17.57           O  
ATOM   2353  CB  THR A 316      20.099 -34.573  14.060  1.00 15.25           C  
ATOM   2354  OG1 THR A 316      20.203 -33.703  15.181  1.00 15.83           O  
ATOM   2355  CG2 THR A 316      19.155 -33.982  13.038  1.00 15.38           C  
ATOM   2356  N   VAL A 317      18.461 -37.705  13.371  1.00 13.17           N  
ATOM   2357  CA  VAL A 317      18.202 -38.666  12.326  1.00 14.39           C  
ATOM   2358  C   VAL A 317      17.694 -37.952  11.072  1.00 14.68           C  
ATOM   2359  O   VAL A 317      18.098 -38.301   9.957  1.00 15.01           O  
ATOM   2360  CB  VAL A 317      17.180 -39.701  12.839  1.00 15.29           C  
ATOM   2361  CG1 VAL A 317      16.916 -40.763  11.794  1.00 14.51           C  
ATOM   2362  CG2 VAL A 317      17.726 -40.342  14.105  1.00 15.82           C  
ATOM   2363  N   VAL A 318      16.792 -36.983  11.221  1.00 12.12           N  
ATOM   2364  CA  VAL A 318      16.225 -36.229  10.122  1.00 13.26           C  
ATOM   2365  C   VAL A 318      16.189 -34.786  10.570  1.00 12.59           C  
ATOM   2366  O   VAL A 318      15.575 -34.501  11.592  1.00 11.77           O  
ATOM   2367  CB  VAL A 318      14.817 -36.715   9.729  1.00 14.30           C  
ATOM   2368  CG1 VAL A 318      14.286 -35.880   8.574  1.00 14.89           C  
ATOM   2369  CG2 VAL A 318      14.760 -38.202   9.413  1.00 16.49           C  
ATOM   2370  N   ASP A 319      16.879 -33.881   9.868  1.00 13.41           N  
ATOM   2371  CA  ASP A 319      16.964 -32.491  10.247  1.00 13.92           C  
ATOM   2372  C   ASP A 319      15.873 -31.713   9.541  1.00 14.24           C  
ATOM   2373  O   ASP A 319      15.816 -31.578   8.304  1.00 15.52           O  
ATOM   2374  CB  ASP A 319      18.322 -31.860   9.948  1.00 15.45           C  
ATOM   2375  CG  ASP A 319      18.564 -30.568  10.731  1.00 17.56           C  
ATOM   2376  OD1 ASP A 319      17.741 -29.682  10.677  1.00 20.26           O  
ATOM   2377  OD2 ASP A 319      19.551 -30.478  11.439  1.00 22.55           O  
ATOM   2378  N   LEU A 320      14.916 -31.233  10.345  1.00 12.39           N  
ATOM   2379  CA  LEU A 320      13.755 -30.484   9.903  1.00 12.05           C  
ATOM   2380  C   LEU A 320      13.499 -29.359  10.913  1.00 11.98           C  
ATOM   2381  O   LEU A 320      13.877 -29.502  12.086  1.00 11.87           O  
ATOM   2382  CB  LEU A 320      12.487 -31.334   9.776  1.00 11.54           C  
ATOM   2383  CG  LEU A 320      12.401 -32.334   8.615  1.00 11.41           C  
ATOM   2384  CD1 LEU A 320      11.248 -33.263   8.783  1.00 11.59           C  
ATOM   2385  CD2 LEU A 320      12.352 -31.585   7.279  1.00 12.02           C  
ATOM   2386  N   PRO A 321      12.877 -28.243  10.491  1.00 12.09           N  
ATOM   2387  CA  PRO A 321      12.583 -27.127  11.400  1.00 11.67           C  
ATOM   2388  C   PRO A 321      11.320 -27.366  12.234  1.00 10.85           C  
ATOM   2389  O   PRO A 321      10.361 -26.590  12.240  1.00 11.60           O  
ATOM   2390  CB  PRO A 321      12.453 -25.947  10.443  1.00 12.88           C  
ATOM   2391  CG  PRO A 321      11.912 -26.587   9.200  1.00 12.95           C  
ATOM   2392  CD  PRO A 321      12.537 -27.943   9.071  1.00 13.24           C  
ATOM   2393  N   VAL A 322      11.339 -28.494  12.952  1.00 10.46           N  
ATOM   2394  CA  VAL A 322      10.265 -28.905  13.847  1.00  9.13           C  
ATOM   2395  C   VAL A 322      10.154 -27.900  14.991  1.00  8.47           C  
ATOM   2396  O   VAL A 322      11.146 -27.462  15.550  1.00  9.75           O  
ATOM   2397  CB  VAL A 322      10.570 -30.291  14.407  1.00  9.64           C  
ATOM   2398  CG1 VAL A 322       9.542 -30.657  15.460  1.00  9.20           C  
ATOM   2399  CG2 VAL A 322      10.586 -31.338  13.303  1.00  9.88           C  
ATOM   2400  N   GLY A 323       8.922 -27.536  15.303  1.00  8.65           N  
ATOM   2401  CA  GLY A 323       8.645 -26.677  16.421  1.00  9.09           C  
ATOM   2402  C   GLY A 323       8.586 -25.197  16.087  1.00  9.39           C  
ATOM   2403  O   GLY A 323       8.184 -24.407  16.943  1.00  9.47           O  
ATOM   2404  N   LEU A 324       9.038 -24.790  14.887  1.00  9.02           N  
ATOM   2405  CA  LEU A 324       9.001 -23.384  14.514  1.00  9.01           C  
ATOM   2406  C   LEU A 324       7.623 -23.078  13.926  1.00  8.81           C  
ATOM   2407  O   LEU A 324       6.785 -23.947  13.678  1.00  8.94           O  
ATOM   2408  CB  LEU A 324      10.117 -23.078  13.508  1.00 10.13           C  
ATOM   2409  CG  LEU A 324      11.542 -23.446  13.933  1.00 12.36           C  
ATOM   2410  CD1 LEU A 324      12.608 -22.841  13.003  1.00 13.29           C  
ATOM   2411  CD2 LEU A 324      11.807 -23.057  15.305  1.00 13.28           C  
ATOM   2412  N   ASN A 325       7.400 -21.773  13.659  1.00  8.41           N  
ATOM   2413  CA  ASN A 325       6.228 -21.317  12.961  1.00  8.50           C  
ATOM   2414  C   ASN A 325       4.957 -21.389  13.813  1.00  7.82           C  
ATOM   2415  O   ASN A 325       3.861 -21.400  13.300  1.00  8.25           O  
ATOM   2416  CB  ASN A 325       5.978 -22.037  11.634  1.00  9.43           C  
ATOM   2417  CG  ASN A 325       5.336 -21.154  10.578  1.00 10.00           C  
ATOM   2418  OD1 ASN A 325       5.620 -19.944  10.552  1.00 11.35           O  
ATOM   2419  ND2 ASN A 325       4.462 -21.701   9.740  1.00 10.32           N  
ATOM   2420  N   LEU A 326       5.128 -21.382  15.141  1.00  7.73           N  
ATOM   2421  CA  LEU A 326       3.995 -21.451  16.048  1.00  7.75           C  
ATOM   2422  C   LEU A 326       3.184 -20.155  15.977  1.00  7.93           C  
ATOM   2423  O   LEU A 326       3.752 -19.055  16.126  1.00  8.19           O  
ATOM   2424  CB  LEU A 326       4.501 -21.668  17.477  1.00  8.04           C  
ATOM   2425  CG  LEU A 326       3.465 -21.587  18.603  1.00  8.32           C  
ATOM   2426  CD1 LEU A 326       2.332 -22.599  18.509  1.00  8.93           C  
ATOM   2427  CD2 LEU A 326       4.192 -21.730  19.920  1.00  8.75           C  
ATOM   2428  N   GLN A 327       1.884 -20.311  15.794  1.00  7.43           N  
ATOM   2429  CA  GLN A 327       0.974 -19.200  15.608  1.00  7.81           C  
ATOM   2430  C   GLN A 327      -0.237 -19.386  16.526  1.00  7.24           C  
ATOM   2431  O   GLN A 327      -1.176 -20.136  16.223  1.00  8.22           O  
ATOM   2432  CB  GLN A 327       0.552 -19.109  14.145  1.00  8.71           C  
ATOM   2433  CG  GLN A 327       1.714 -18.770  13.221  1.00  9.11           C  
ATOM   2434  CD  GLN A 327       1.397 -19.059  11.775  1.00 10.39           C  
ATOM   2435  OE1 GLN A 327       0.601 -18.337  11.151  1.00 10.43           O  
ATOM   2436  NE2 GLN A 327       1.944 -20.148  11.260  1.00 10.32           N  
ATOM   2437  N   ASP A 328      -0.201 -18.653  17.651  1.00  7.44           N  
ATOM   2438  CA  ASP A 328      -1.398 -18.549  18.483  1.00  7.44           C  
ATOM   2439  C   ASP A 328      -1.765 -17.071  18.600  1.00  7.19           C  
ATOM   2440  O   ASP A 328      -0.942 -16.191  18.384  1.00  9.07           O  
ATOM   2441  CB  ASP A 328      -1.180 -19.114  19.893  1.00  7.39           C  
ATOM   2442  CG  ASP A 328      -2.445 -19.278  20.720  1.00  7.70           C  
ATOM   2443  OD1 ASP A 328      -3.547 -19.384  20.154  1.00  7.90           O  
ATOM   2444  OD2 ASP A 328      -2.322 -19.350  21.970  1.00  8.20           O  
ATOM   2445  N   GLN A 329      -3.012 -16.831  18.958  1.00  7.94           N  
ATOM   2446  CA  GLN A 329      -3.595 -15.499  19.102  1.00  8.01           C  
ATOM   2447  C   GLN A 329      -3.669 -15.050  20.564  1.00  8.09           C  
ATOM   2448  O   GLN A 329      -3.624 -15.873  21.469  1.00  8.33           O  
ATOM   2449  CB  GLN A 329      -4.990 -15.497  18.515  1.00  7.84           C  
ATOM   2450  CG  GLN A 329      -5.048 -15.933  17.052  1.00  8.20           C  
ATOM   2451  CD  GLN A 329      -6.175 -16.846  16.712  1.00  8.32           C  
ATOM   2452  OE1 GLN A 329      -6.716 -17.573  17.554  1.00  9.33           O  
ATOM   2453  NE2 GLN A 329      -6.587 -16.841  15.433  1.00  8.86           N  
ATOM   2454  N   THR A 330      -3.820 -13.758  20.763  1.00  8.38           N  
ATOM   2455  CA  THR A 330      -3.945 -13.118  22.068  1.00  7.97           C  
ATOM   2456  C   THR A 330      -5.381 -12.711  22.277  1.00  7.56           C  
ATOM   2457  O   THR A 330      -5.983 -12.097  21.382  1.00  7.79           O  
ATOM   2458  CB  THR A 330      -3.067 -11.879  22.147  1.00  8.05           C  
ATOM   2459  OG1 THR A 330      -3.403 -10.951  21.097  1.00  8.55           O  
ATOM   2460  CG2 THR A 330      -1.603 -12.174  22.067  1.00  8.13           C  
ATOM   2461  N   THR A 331      -5.908 -12.895  23.484  1.00  7.26           N  
ATOM   2462  CA  THR A 331      -7.289 -12.598  23.775  1.00  7.33           C  
ATOM   2463  C   THR A 331      -7.356 -11.647  24.972  1.00  8.52           C  
ATOM   2464  O   THR A 331      -6.691 -11.865  25.989  1.00  9.15           O  
ATOM   2465  CB  THR A 331      -8.095 -13.862  24.036  1.00  8.15           C  
ATOM   2466  OG1 THR A 331      -8.033 -14.537  22.774  1.00  9.04           O  
ATOM   2467  CG2 THR A 331      -9.530 -13.561  24.410  1.00  8.76           C  
ATOM   2468  N   ALA A 332      -8.185 -10.603  24.886  1.00  7.13           N  
ATOM   2469  CA  ALA A 332      -8.437  -9.689  25.992  1.00  7.90           C  
ATOM   2470  C   ALA A 332      -9.937  -9.537  26.146  1.00  8.11           C  
ATOM   2471  O   ALA A 332     -10.753  -9.842  25.254  1.00  9.87           O  
ATOM   2472  CB  ALA A 332      -7.793  -8.359  25.781  1.00  9.07           C  
ATOM   2473  N   THR A 333     -10.373  -8.963  27.275  1.00  9.43           N  
ATOM   2474  CA  THR A 333     -11.780  -8.909  27.616  1.00  8.89           C  
ATOM   2475  C   THR A 333     -12.278  -7.478  27.843  1.00  9.71           C  
ATOM   2476  O   THR A 333     -11.600  -6.682  28.494  1.00 10.32           O  
ATOM   2477  CB  THR A 333     -12.058  -9.749  28.877  1.00  9.99           C  
ATOM   2478  OG1 THR A 333     -11.658 -11.097  28.587  1.00 10.84           O  
ATOM   2479  CG2 THR A 333     -13.489  -9.691  29.369  1.00 10.07           C  
ATOM   2480  N   VAL A 334     -13.497  -7.187  27.379  1.00  9.06           N  
ATOM   2481  CA  VAL A 334     -14.255  -5.995  27.762  1.00  9.08           C  
ATOM   2482  C   VAL A 334     -15.587  -6.497  28.211  1.00  8.88           C  
ATOM   2483  O   VAL A 334     -16.285  -7.241  27.505  1.00 10.14           O  
ATOM   2484  CB  VAL A 334     -14.415  -5.029  26.578  1.00  9.31           C  
ATOM   2485  CG1 VAL A 334     -15.311  -3.869  26.996  1.00  9.91           C  
ATOM   2486  CG2 VAL A 334     -13.089  -4.559  26.074  1.00 10.31           C  
ATOM   2487  N   ARG A 335     -15.967  -6.112  29.429  1.00  9.18           N  
ATOM   2488  CA  ARG A 335     -17.202  -6.557  29.983  1.00  8.90           C  
ATOM   2489  C   ARG A 335     -17.970  -5.403  30.602  1.00  9.32           C  
ATOM   2490  O   ARG A 335     -17.362  -4.503  31.187  1.00 10.51           O  
ATOM   2491  CB  ARG A 335     -17.003  -7.615  31.078  1.00  9.10           C  
ATOM   2492  CG  ARG A 335     -18.235  -8.266  31.673  1.00 10.08           C  
ATOM   2493  CD  ARG A 335     -17.926  -9.352  32.687  1.00 10.56           C  
ATOM   2494  NE  ARG A 335     -17.194 -10.439  32.019  1.00 12.11           N  
ATOM   2495  CZ  ARG A 335     -16.535 -11.392  32.666  1.00 14.31           C  
ATOM   2496  NH1 ARG A 335     -16.488 -11.383  33.985  1.00 14.33           N  
ATOM   2497  NH2 ARG A 335     -15.921 -12.329  31.967  1.00 15.89           N  
ATOM   2498  N   SER A 336     -19.293  -5.429  30.430  1.00 10.25           N  
ATOM   2499  CA  SER A 336     -20.178  -4.386  30.934  1.00 10.81           C  
ATOM   2500  C   SER A 336     -21.363  -4.991  31.632  1.00 11.38           C  
ATOM   2501  O   SER A 336     -21.879  -6.044  31.261  1.00 10.92           O  
ATOM   2502  CB  SER A 336     -20.636  -3.456  29.771  1.00 11.46           C  
ATOM   2503  OG  SER A 336     -19.526  -2.947  29.029  1.00 13.26           O  
ATOM   2504  N   ARG A 337     -21.824  -4.290  32.679  1.00 11.44           N  
ATOM   2505  CA  ARG A 337     -23.099  -4.589  33.269  1.00 11.78           C  
ATOM   2506  C   ARG A 337     -24.220  -4.223  32.284  1.00 10.98           C  
ATOM   2507  O   ARG A 337     -24.008  -3.361  31.433  1.00 11.05           O  
ATOM   2508  CB  ARG A 337     -23.161  -3.639  34.477  1.00 14.33           C  
ATOM   2509  CG  ARG A 337     -24.310  -3.769  35.452  1.00 18.11           C  
ATOM   2510  CD  ARG A 337     -24.431  -2.612  36.478  1.00 18.56           C  
ATOM   2511  NE  ARG A 337     -23.262  -2.689  37.362  1.00 18.99           N  
ATOM   2512  CZ  ARG A 337     -22.162  -1.973  37.308  1.00 19.23           C  
ATOM   2513  NH1 ARG A 337     -22.000  -0.927  36.562  1.00 18.73           N  
ATOM   2514  NH2 ARG A 337     -21.173  -2.309  38.145  1.00 21.22           N  
ATOM   2515  N   ILE A 338     -25.346  -4.904  32.407  1.00 10.93           N  
ATOM   2516  CA  ILE A 338     -26.481  -4.689  31.522  1.00 10.68           C  
ATOM   2517  C   ILE A 338     -27.720  -4.264  32.298  1.00 12.56           C  
ATOM   2518  O   ILE A 338     -27.847  -4.525  33.494  1.00 13.20           O  
ATOM   2519  CB  ILE A 338     -26.765  -5.910  30.649  1.00 12.03           C  
ATOM   2520  CG1 ILE A 338     -27.090  -7.126  31.478  1.00 12.02           C  
ATOM   2521  CG2 ILE A 338     -25.595  -6.156  29.711  1.00 12.60           C  
ATOM   2522  CD1 ILE A 338     -27.621  -8.312  30.684  1.00 13.63           C  
ATOM   2523  N   THR A 339     -28.670  -3.689  31.578  1.00 12.40           N  
ATOM   2524  CA  THR A 339     -29.991  -3.421  32.145  1.00 12.80           C  
ATOM   2525  C   THR A 339     -30.748  -4.729  32.240  1.00 14.12           C  
ATOM   2526  O   THR A 339     -30.460  -5.731  31.565  1.00 13.37           O  
ATOM   2527  CB  THR A 339     -30.800  -2.432  31.297  1.00 14.33           C  
ATOM   2528  OG1 THR A 339     -30.985  -3.060  30.032  1.00 14.21           O  
ATOM   2529  CG2 THR A 339     -30.075  -1.123  31.178  1.00 13.55           C  
ATOM   2530  N   SER A 340     -31.832  -4.737  33.029  1.00 13.36           N  
ATOM   2531  CA  SER A 340     -32.621  -5.931  33.189  1.00 14.02           C  
ATOM   2532  C   SER A 340     -33.237  -6.358  31.868  1.00 13.21           C  
ATOM   2533  O   SER A 340     -33.431  -7.534  31.618  1.00 13.95           O  
ATOM   2534  CB  SER A 340     -33.691  -5.773  34.269  1.00 16.84           C  
ATOM   2535  OG  SER A 340     -34.542  -4.674  33.982  1.00 21.54           O  
ATOM   2536  N   ALA A 341     -33.562  -5.396  30.987  1.00 13.62           N  
ATOM   2537  CA  ALA A 341     -34.175  -5.753  29.724  1.00 12.93           C  
ATOM   2538  C   ALA A 341     -33.212  -6.563  28.831  1.00 11.89           C  
ATOM   2539  O   ALA A 341     -33.653  -7.196  27.877  1.00 13.13           O  
ATOM   2540  CB  ALA A 341     -34.621  -4.484  29.006  1.00 13.63           C  
ATOM   2541  N   GLY A 342     -31.917  -6.504  29.140  1.00 11.08           N  
ATOM   2542  CA  GLY A 342     -30.986  -7.300  28.346  1.00 11.86           C  
ATOM   2543  C   GLY A 342     -30.828  -8.737  28.833  1.00 11.31           C  
ATOM   2544  O   GLY A 342     -29.982  -9.471  28.304  1.00 12.09           O  
ATOM   2545  N   ALA A 343     -31.598  -9.159  29.830  1.00 11.61           N  
ATOM   2546  CA  ALA A 343     -31.468 -10.503  30.354  1.00 11.66           C  
ATOM   2547  C   ALA A 343     -31.692 -11.524  29.249  1.00 11.66           C  
ATOM   2548  O   ALA A 343     -32.435 -11.286  28.300  1.00 11.79           O  
ATOM   2549  CB  ALA A 343     -32.510 -10.717  31.448  1.00 12.91           C  
ATOM   2550  N   GLY A 344     -31.133 -12.720  29.486  1.00 11.14           N  
ATOM   2551  CA  GLY A 344     -31.328 -13.870  28.626  1.00 11.00           C  
ATOM   2552  C   GLY A 344     -29.993 -14.471  28.173  1.00  9.87           C  
ATOM   2553  O   GLY A 344     -28.931 -13.926  28.412  1.00 10.34           O  
ATOM   2554  N   GLN A 345     -30.099 -15.584  27.450  1.00  9.71           N  
ATOM   2555  CA  GLN A 345     -28.942 -16.293  26.937  1.00 10.12           C  
ATOM   2556  C   GLN A 345     -28.586 -15.775  25.561  1.00  9.98           C  
ATOM   2557  O   GLN A 345     -29.369 -15.099  24.900  1.00  9.82           O  
ATOM   2558  CB  GLN A 345     -29.248 -17.781  26.833  1.00  9.92           C  
ATOM   2559  CG  GLN A 345     -30.388 -18.063  25.862  1.00 10.44           C  
ATOM   2560  CD  GLN A 345     -30.557 -19.512  25.453  1.00 11.23           C  
ATOM   2561  OE1 GLN A 345     -29.576 -20.246  25.234  1.00 11.08           O  
ATOM   2562  NE2 GLN A 345     -31.794 -19.959  25.327  1.00 10.53           N  
ATOM   2563  N   GLY A 346     -27.399 -16.158  25.094  1.00  9.09           N  
ATOM   2564  CA  GLY A 346     -27.023 -15.966  23.707  1.00  8.47           C  
ATOM   2565  C   GLY A 346     -25.559 -15.586  23.551  1.00  8.22           C  
ATOM   2566  O   GLY A 346     -24.993 -14.855  24.366  1.00  8.91           O  
ATOM   2567  N   GLN A 347     -24.954 -16.096  22.470  1.00  8.17           N  
ATOM   2568  CA  GLN A 347     -23.639 -15.727  22.032  1.00  7.80           C  
ATOM   2569  C   GLN A 347     -23.696 -15.253  20.581  1.00  7.59           C  
ATOM   2570  O   GLN A 347     -24.546 -15.718  19.830  1.00  8.35           O  
ATOM   2571  CB  GLN A 347     -22.644 -16.893  22.136  1.00  8.26           C  
ATOM   2572  CG  GLN A 347     -22.581 -17.612  23.460  1.00  8.44           C  
ATOM   2573  CD  GLN A 347     -21.630 -18.773  23.414  1.00  8.94           C  
ATOM   2574  OE1 GLN A 347     -21.733 -19.645  22.551  1.00  8.50           O  
ATOM   2575  NE2 GLN A 347     -20.661 -18.742  24.318  1.00  8.03           N  
ATOM   2576  N   ALA A 348     -22.731 -14.429  20.208  1.00  7.47           N  
ATOM   2577  CA  ALA A 348     -22.575 -14.019  18.817  1.00  7.61           C  
ATOM   2578  C   ALA A 348     -21.128 -13.637  18.615  1.00  8.51           C  
ATOM   2579  O   ALA A 348     -20.393 -13.523  19.608  1.00  8.77           O  
ATOM   2580  CB  ALA A 348     -23.555 -12.894  18.486  1.00  8.97           C  
ATOM   2581  N   ALA A 349     -20.712 -13.286  17.401  1.00  7.78           N  
ATOM   2582  CA  ALA A 349     -19.378 -12.780  17.222  1.00  7.64           C  
ATOM   2583  C   ALA A 349     -19.363 -11.807  16.048  1.00  8.49           C  
ATOM   2584  O   ALA A 349     -20.030 -12.032  15.031  1.00  8.81           O  
ATOM   2585  CB  ALA A 349     -18.378 -13.916  16.964  1.00  8.58           C  
ATOM   2586  N   TRP A 350     -18.537 -10.781  16.174  1.00  7.75           N  
ATOM   2587  CA  TRP A 350     -18.154  -9.902  15.075  1.00  8.05           C  
ATOM   2588  C   TRP A 350     -16.823 -10.373  14.529  1.00  8.49           C  
ATOM   2589  O   TRP A 350     -15.778 -10.252  15.165  1.00  8.61           O  
ATOM   2590  CB  TRP A 350     -18.076  -8.459  15.571  1.00  8.43           C  
ATOM   2591  CG  TRP A 350     -17.821  -7.411  14.511  1.00  8.31           C  
ATOM   2592  CD1 TRP A 350     -17.677  -7.550  13.163  1.00  8.41           C  
ATOM   2593  CD2 TRP A 350     -17.740  -5.995  14.805  1.00  8.13           C  
ATOM   2594  NE1 TRP A 350     -17.449  -6.308  12.594  1.00  9.62           N  
ATOM   2595  CE2 TRP A 350     -17.495  -5.344  13.568  1.00  8.99           C  
ATOM   2596  CE3 TRP A 350     -17.812  -5.259  15.987  1.00  9.17           C  
ATOM   2597  CZ2 TRP A 350     -17.370  -3.958  13.472  1.00  9.67           C  
ATOM   2598  CZ3 TRP A 350     -17.686  -3.880  15.874  1.00  9.96           C  
ATOM   2599  CH2 TRP A 350     -17.470  -3.244  14.651  1.00 10.28           C  
ATOM   2600  N   PHE A 351     -16.825 -10.828  13.259  1.00  7.62           N  
ATOM   2601  CA  PHE A 351     -15.633 -11.049  12.475  1.00  8.26           C  
ATOM   2602  C   PHE A 351     -15.384  -9.726  11.772  1.00  8.51           C  
ATOM   2603  O   PHE A 351     -16.093  -9.384  10.804  1.00  8.85           O  
ATOM   2604  CB  PHE A 351     -15.779 -12.254  11.520  1.00  8.00           C  
ATOM   2605  CG  PHE A 351     -15.559 -13.563  12.245  1.00  8.66           C  
ATOM   2606  CD1 PHE A 351     -14.287 -14.076  12.380  1.00  9.11           C  
ATOM   2607  CD2 PHE A 351     -16.603 -14.245  12.818  1.00 11.36           C  
ATOM   2608  CE1 PHE A 351     -14.057 -15.259  13.063  1.00  9.34           C  
ATOM   2609  CE2 PHE A 351     -16.375 -15.447  13.478  1.00 11.18           C  
ATOM   2610  CZ  PHE A 351     -15.098 -15.933  13.579  1.00  8.92           C  
ATOM   2611  N   ALA A 352     -14.391  -8.985  12.267  1.00  8.53           N  
ATOM   2612  CA  ALA A 352     -14.187  -7.592  11.874  1.00  8.57           C  
ATOM   2613  C   ALA A 352     -12.981  -7.525  10.969  1.00  9.03           C  
ATOM   2614  O   ALA A 352     -11.936  -8.098  11.203  1.00  9.23           O  
ATOM   2615  CB  ALA A 352     -13.920  -6.756  13.118  1.00  9.61           C  
ATOM   2616  N   THR A 353     -13.119  -6.788   9.841  1.00  9.00           N  
ATOM   2617  CA  THR A 353     -12.053  -6.577   8.898  1.00  9.42           C  
ATOM   2618  C   THR A 353     -10.956  -5.726   9.511  1.00  9.22           C  
ATOM   2619  O   THR A 353     -11.102  -5.172  10.602  1.00  9.20           O  
ATOM   2620  CB  THR A 353     -12.588  -5.939   7.603  1.00  9.97           C  
ATOM   2621  OG1 THR A 353     -13.130  -4.662   7.997  1.00 11.47           O  
ATOM   2622  CG2 THR A 353     -13.675  -6.769   6.954  1.00 10.49           C  
ATOM   2623  N   PHE A 354      -9.870  -5.592   8.773  1.00  9.48           N  
ATOM   2624  CA  PHE A 354      -8.727  -4.814   9.203  1.00  9.90           C  
ATOM   2625  C   PHE A 354      -9.154  -3.362   9.450  1.00 10.06           C  
ATOM   2626  O   PHE A 354      -8.823  -2.752  10.492  1.00 10.14           O  
ATOM   2627  CB  PHE A 354      -7.613  -4.906   8.167  1.00 10.22           C  
ATOM   2628  CG  PHE A 354      -6.266  -4.307   8.481  1.00 10.60           C  
ATOM   2629  CD1 PHE A 354      -5.297  -5.080   9.092  1.00 10.62           C  
ATOM   2630  CD2 PHE A 354      -5.912  -3.017   8.082  1.00 11.50           C  
ATOM   2631  CE1 PHE A 354      -4.017  -4.609   9.274  1.00 11.17           C  
ATOM   2632  CE2 PHE A 354      -4.645  -2.539   8.298  1.00 11.88           C  
ATOM   2633  CZ  PHE A 354      -3.680  -3.330   8.881  1.00 12.19           C  
ATOM   2634  N   ASN A 355      -9.894  -2.786   8.496  1.00  9.57           N  
ATOM   2635  CA  ASN A 355     -10.312  -1.396   8.663  1.00 10.58           C  
ATOM   2636  C   ASN A 355     -11.425  -1.251   9.686  1.00 10.57           C  
ATOM   2637  O   ASN A 355     -11.479  -0.231  10.379  1.00 11.65           O  
ATOM   2638  CB  ASN A 355     -10.802  -0.780   7.346  1.00 10.97           C  
ATOM   2639  CG  ASN A 355      -9.675  -0.514   6.393  1.00 11.06           C  
ATOM   2640  OD1 ASN A 355      -8.510  -0.875   6.520  1.00 11.47           O  
ATOM   2641  ND2 ASN A 355     -10.061   0.209   5.327  1.00 15.75           N  
ATOM   2642  N   GLU A 356     -12.330  -2.230   9.826  1.00 10.89           N  
ATOM   2643  CA  GLU A 356     -13.265  -2.190  10.932  1.00 10.54           C  
ATOM   2644  C   GLU A 356     -12.514  -2.198  12.270  1.00 10.62           C  
ATOM   2645  O   GLU A 356     -12.964  -1.509  13.195  1.00 12.40           O  
ATOM   2646  CB  GLU A 356     -14.296  -3.325  10.865  1.00 11.15           C  
ATOM   2647  CG  GLU A 356     -15.248  -3.206   9.672  1.00 10.83           C  
ATOM   2648  CD  GLU A 356     -15.939  -4.491   9.279  1.00 12.39           C  
ATOM   2649  OE1 GLU A 356     -15.818  -5.545   9.991  1.00 11.51           O  
ATOM   2650  OE2 GLU A 356     -16.690  -4.499   8.257  1.00 12.47           O  
ATOM   2651  N   THR A 357     -11.433  -2.964  12.369  1.00 10.45           N  
ATOM   2652  CA  THR A 357     -10.666  -3.109  13.598  1.00 10.49           C  
ATOM   2653  C   THR A 357      -9.984  -1.797  13.933  1.00 10.54           C  
ATOM   2654  O   THR A 357     -10.044  -1.309  15.066  1.00 10.82           O  
ATOM   2655  CB  THR A 357      -9.661  -4.253  13.468  1.00  9.59           C  
ATOM   2656  OG1 THR A 357     -10.350  -5.484  13.246  1.00  9.52           O  
ATOM   2657  CG2 THR A 357      -8.800  -4.356  14.705  1.00 10.44           C  
ATOM   2658  N   PHE A 358      -9.318  -1.215  12.941  1.00 10.27           N  
ATOM   2659  CA  PHE A 358      -8.401  -0.117  13.169  1.00 10.93           C  
ATOM   2660  C   PHE A 358      -9.108   1.256  13.101  1.00 11.50           C  
ATOM   2661  O   PHE A 358      -8.628   2.211  13.743  1.00 12.84           O  
ATOM   2662  CB  PHE A 358      -7.196  -0.118  12.234  1.00 10.63           C  
ATOM   2663  CG  PHE A 358      -6.085  -1.054  12.676  1.00 11.23           C  
ATOM   2664  CD1 PHE A 358      -5.333  -0.766  13.810  1.00 11.37           C  
ATOM   2665  CD2 PHE A 358      -5.783  -2.209  11.984  1.00 11.08           C  
ATOM   2666  CE1 PHE A 358      -4.275  -1.579  14.192  1.00 12.05           C  
ATOM   2667  CE2 PHE A 358      -4.760  -3.037  12.404  1.00 12.05           C  
ATOM   2668  CZ  PHE A 358      -3.979  -2.709  13.474  1.00 11.65           C  
ATOM   2669  N   GLY A 359     -10.235   1.378  12.421  1.00 12.48           N  
ATOM   2670  CA  GLY A 359     -10.976   2.638  12.346  1.00 13.68           C  
ATOM   2671  C   GLY A 359     -10.084   3.766  11.811  1.00 14.68           C  
ATOM   2672  O   GLY A 359      -9.430   3.629  10.790  1.00 15.79           O  
ATOM   2673  N   ASP A 360      -9.954   4.860  12.582  1.00 16.89           N  
ATOM   2674  CA  ASP A 360      -9.182   6.013  12.137  1.00 19.25           C  
ATOM   2675  C   ASP A 360      -7.687   5.727  12.099  1.00 18.48           C  
ATOM   2676  O   ASP A 360      -6.942   6.534  11.565  1.00 20.73           O  
ATOM   2677  CB  ASP A 360      -9.377   7.209  13.050  1.00 23.30           C  
ATOM   2678  CG  ASP A 360     -10.775   7.790  13.046  1.00 30.75           C  
ATOM   2679  OD1 ASP A 360     -11.483   7.602  12.027  1.00 34.76           O  
ATOM   2680  OD2 ASP A 360     -11.131   8.387  14.092  1.00 36.78           O  
ATOM   2681  N   TYR A 361      -7.207   4.606  12.695  1.00 13.89           N  
ATOM   2682  CA  TYR A 361      -5.811   4.215  12.625  1.00 13.27           C  
ATOM   2683  C   TYR A 361      -5.520   3.390  11.361  1.00 10.87           C  
ATOM   2684  O   TYR A 361      -4.393   3.000  11.183  1.00 12.31           O  
ATOM   2685  CB  TYR A 361      -5.402   3.440  13.906  1.00 14.66           C  
ATOM   2686  CG  TYR A 361      -3.911   3.351  14.181  1.00 14.24           C  
ATOM   2687  CD1 TYR A 361      -3.243   4.457  14.725  1.00 16.82           C  
ATOM   2688  CD2 TYR A 361      -3.145   2.237  13.901  1.00 14.86           C  
ATOM   2689  CE1 TYR A 361      -1.887   4.421  14.968  1.00 17.97           C  
ATOM   2690  CE2 TYR A 361      -1.774   2.193  14.154  1.00 16.63           C  
ATOM   2691  CZ  TYR A 361      -1.142   3.292  14.690  1.00 18.50           C  
ATOM   2692  OH  TYR A 361       0.200   3.206  14.894  1.00 25.49           O  
ATOM   2693  N   SER A 362      -6.536   3.170  10.537  1.00 12.82           N  
ATOM   2694  CA  SER A 362      -6.365   2.333   9.361  1.00 13.17           C  
ATOM   2695  C   SER A 362      -5.214   2.802   8.479  1.00 13.09           C  
ATOM   2696  O   SER A 362      -4.464   1.991   7.975  1.00 13.15           O  
ATOM   2697  CB  SER A 362      -7.627   2.174   8.572  1.00 14.20           C  
ATOM   2698  OG  SER A 362      -8.662   1.491   9.293  1.00 15.88           O  
ATOM   2699  N   GLU A 363      -5.100   4.127   8.217  1.00 13.89           N  
ATOM   2700  CA  GLU A 363      -4.033   4.581   7.349  1.00 14.81           C  
ATOM   2701  C   GLU A 363      -2.658   4.233   7.919  1.00 13.86           C  
ATOM   2702  O   GLU A 363      -1.782   3.712   7.244  1.00 14.65           O  
ATOM   2703  CB  GLU A 363      -4.236   6.078   7.103  1.00 17.67           C  
ATOM   2704  CG  GLU A 363      -3.086   6.689   6.322  1.00 21.33           C  
ATOM   2705  CD  GLU A 363      -3.209   8.194   6.170  1.00 23.92           C  
ATOM   2706  OE1 GLU A 363      -4.320   8.752   6.419  1.00 21.65           O  
ATOM   2707  OE2 GLU A 363      -2.118   8.709   5.824  1.00 27.67           O  
ATOM   2708  N   LYS A 364      -2.459   4.453   9.220  1.00 13.65           N  
ATOM   2709  CA  LYS A 364      -1.184   4.106   9.815  1.00 14.20           C  
ATOM   2710  C   LYS A 364      -0.900   2.596   9.797  1.00 12.88           C  
ATOM   2711  O   LYS A 364       0.210   2.175   9.526  1.00 14.19           O  
ATOM   2712  CB  LYS A 364      -1.063   4.697  11.222  1.00 16.78           C  
ATOM   2713  CG  LYS A 364      -0.600   6.176  11.163  1.00 24.90           C  
ATOM   2714  CD  LYS A 364      -0.727   6.909  12.490  1.00 32.03           C  
ATOM   2715  CE  LYS A 364      -0.379   8.369  12.414  1.00 36.57           C  
ATOM   2716  NZ  LYS A 364      -1.133   9.051  13.471  1.00 43.79           N  
ATOM   2717  N   ALA A 365      -1.926   1.811  10.102  1.00 14.10           N  
ATOM   2718  CA  ALA A 365      -1.730   0.357  10.113  1.00 13.12           C  
ATOM   2719  C   ALA A 365      -1.429  -0.196   8.720  1.00 12.17           C  
ATOM   2720  O   ALA A 365      -0.541  -1.006   8.535  1.00 11.91           O  
ATOM   2721  CB  ALA A 365      -2.960  -0.263  10.682  1.00 12.63           C  
ATOM   2722  N   HIS A 366      -2.074   0.379   7.685  1.00 11.86           N  
ATOM   2723  CA  HIS A 366      -1.759   0.002   6.317  1.00 12.85           C  
ATOM   2724  C   HIS A 366      -0.345   0.394   5.923  1.00 12.68           C  
ATOM   2725  O   HIS A 366       0.317  -0.349   5.199  1.00 14.13           O  
ATOM   2726  CB  HIS A 366      -2.778   0.584   5.323  1.00 13.19           C  
ATOM   2727  CG  HIS A 366      -4.042  -0.191   5.235  1.00 12.81           C  
ATOM   2728  ND1 HIS A 366      -4.021  -1.401   4.531  1.00 15.20           N  
ATOM   2729  CD2 HIS A 366      -5.301  -0.048   5.682  1.00 12.15           C  
ATOM   2730  CE1 HIS A 366      -5.265  -1.944   4.623  1.00 14.67           C  
ATOM   2731  NE2 HIS A 366      -6.048  -1.131   5.309  1.00 13.53           N  
ATOM   2732  N   GLU A 367       0.147   1.536   6.424  1.00 13.46           N  
ATOM   2733  CA  GLU A 367       1.514   1.937   6.138  1.00 14.70           C  
ATOM   2734  C   GLU A 367       2.504   0.919   6.692  1.00 13.69           C  
ATOM   2735  O   GLU A 367       3.488   0.589   6.058  1.00 15.14           O  
ATOM   2736  CB  GLU A 367       1.739   3.373   6.638  1.00 18.50           C  
ATOM   2737  CG  GLU A 367       3.117   3.943   6.321  1.00 25.86           C  
ATOM   2738  CD  GLU A 367       3.614   5.167   7.098  1.00 38.42           C  
ATOM   2739  OE1 GLU A 367       2.881   5.771   7.953  1.00 43.68           O  
ATOM   2740  OE2 GLU A 367       4.823   5.472   6.859  1.00 46.61           O  
ATOM   2741  N   LEU A 368       2.237   0.405   7.933  1.00 13.63           N  
ATOM   2742  CA  LEU A 368       3.126  -0.606   8.503  1.00 13.93           C  
ATOM   2743  C   LEU A 368       3.116  -1.845   7.620  1.00 11.70           C  
ATOM   2744  O   LEU A 368       4.161  -2.400   7.333  1.00 13.06           O  
ATOM   2745  CB  LEU A 368       2.702  -0.995   9.934  1.00 15.08           C  
ATOM   2746  CG  LEU A 368       2.783   0.123  10.977  1.00 16.32           C  
ATOM   2747  CD1 LEU A 368       2.175  -0.279  12.321  1.00 16.66           C  
ATOM   2748  CD2 LEU A 368       4.190   0.562  11.192  1.00 18.75           C  
ATOM   2749  N   LEU A 369       1.900  -2.274   7.265  1.00 13.19           N  
ATOM   2750  CA  LEU A 369       1.740  -3.476   6.467  1.00 15.33           C  
ATOM   2751  C   LEU A 369       2.401  -3.357   5.100  1.00 16.70           C  
ATOM   2752  O   LEU A 369       2.860  -4.348   4.556  1.00 15.71           O  
ATOM   2753  CB  LEU A 369       0.239  -3.663   6.350  1.00 17.92           C  
ATOM   2754  CG  LEU A 369      -0.262  -5.002   5.831  1.00 18.49           C  
ATOM   2755  CD1 LEU A 369       0.187  -6.149   6.734  1.00 17.49           C  
ATOM   2756  CD2 LEU A 369      -1.748  -4.883   5.741  1.00 15.76           C  
ATOM   2757  N   ASN A 370       2.474  -2.109   4.576  1.00 15.02           N  
ATOM   2758  CA  ASN A 370       3.054  -1.868   3.260  1.00 16.65           C  
ATOM   2759  C   ASN A 370       4.563  -1.807   3.327  1.00 18.47           C  
ATOM   2760  O   ASN A 370       5.203  -2.169   2.331  1.00 23.69           O  
ATOM   2761  CB  ASN A 370       2.522  -0.593   2.614  1.00 17.90           C  
ATOM   2762  CG  ASN A 370       1.115  -0.751   2.136  1.00 18.87           C  
ATOM   2763  OD1 ASN A 370       0.627  -1.875   1.931  1.00 22.75           O  
ATOM   2764  ND2 ASN A 370       0.407   0.353   2.079  1.00 21.21           N  
ATOM   2765  N   THR A 371       5.151  -1.436   4.491  1.00 16.74           N  
ATOM   2766  CA  THR A 371       6.555  -1.078   4.539  1.00 17.13           C  
ATOM   2767  C   THR A 371       7.430  -1.980   5.402  1.00 17.16           C  
ATOM   2768  O   THR A 371       8.641  -1.956   5.230  1.00 15.94           O  
ATOM   2769  CB  THR A 371       6.732   0.370   5.001  1.00 17.36           C  
ATOM   2770  OG1 THR A 371       6.218   0.508   6.317  1.00 17.11           O  
ATOM   2771  CG2 THR A 371       6.008   1.345   4.088  1.00 18.52           C  
ATOM   2772  N   LYS A 372       6.860  -2.740   6.361  1.00 15.18           N  
ATOM   2773  CA  LYS A 372       7.681  -3.337   7.408  1.00 16.76           C  
ATOM   2774  C   LYS A 372       7.818  -4.867   7.278  1.00 15.32           C  
ATOM   2775  O   LYS A 372       8.498  -5.477   8.099  1.00 15.57           O  
ATOM   2776  CB  LYS A 372       7.113  -3.045   8.806  1.00 17.43           C  
ATOM   2777  CG  LYS A 372       6.992  -1.566   9.168  1.00 22.70           C  
ATOM   2778  CD  LYS A 372       8.245  -0.814   9.605  1.00 27.71           C  
ATOM   2779  CE  LYS A 372       8.888  -1.219  10.907  1.00 29.57           C  
ATOM   2780  NZ  LYS A 372       8.601  -0.415  12.110  1.00 31.61           N  
ATOM   2781  N   LEU A 373       7.351  -5.494   6.199  1.00 13.57           N  
ATOM   2782  CA  LEU A 373       7.258  -6.943   6.198  1.00 13.77           C  
ATOM   2783  C   LEU A 373       8.616  -7.588   6.304  1.00 14.26           C  
ATOM   2784  O   LEU A 373       8.793  -8.560   7.045  1.00 13.54           O  
ATOM   2785  CB  LEU A 373       6.515  -7.465   4.981  1.00 13.61           C  
ATOM   2786  CG  LEU A 373       5.054  -7.069   4.897  1.00 13.59           C  
ATOM   2787  CD1 LEU A 373       4.390  -7.789   3.745  1.00 14.37           C  
ATOM   2788  CD2 LEU A 373       4.174  -7.274   6.164  1.00 14.27           C  
ATOM   2789  N   GLU A 374       9.603  -7.087   5.543  1.00 14.32           N  
ATOM   2790  CA  GLU A 374      10.932  -7.662   5.526  1.00 16.10           C  
ATOM   2791  C   GLU A 374      11.616  -7.536   6.888  1.00 15.11           C  
ATOM   2792  O   GLU A 374      12.194  -8.474   7.430  1.00 15.08           O  
ATOM   2793  CB  GLU A 374      11.799  -6.996   4.440  1.00 17.85           C  
ATOM   2794  CG  GLU A 374      13.285  -7.288   4.636  1.00 23.45           C  
ATOM   2795  CD  GLU A 374      13.682  -8.703   4.267  1.00 29.05           C  
ATOM   2796  OE1 GLU A 374      12.911  -9.297   3.486  1.00 38.40           O  
ATOM   2797  OE2 GLU A 374      14.768  -9.211   4.705  1.00 35.22           O  
ATOM   2798  N   GLN A 375      11.540  -6.350   7.440  1.00 15.47           N  
ATOM   2799  CA  GLN A 375      12.080  -6.121   8.757  1.00 14.78           C  
ATOM   2800  C   GLN A 375      11.453  -7.070   9.805  1.00 13.24           C  
ATOM   2801  O   GLN A 375      12.169  -7.644  10.626  1.00 13.74           O  
ATOM   2802  CB  GLN A 375      11.812  -4.680   9.157  1.00 16.90           C  
ATOM   2803  CG  GLN A 375      12.413  -4.346  10.515  1.00 18.66           C  
ATOM   2804  CD  GLN A 375      12.203  -2.909  10.962  1.00 19.37           C  
ATOM   2805  OE1 GLN A 375      11.974  -2.016  10.151  1.00 21.06           O  
ATOM   2806  NE2 GLN A 375      12.340  -2.642  12.242  1.00 19.34           N  
ATOM   2807  N   TRP A 376      10.109  -7.131   9.793  1.00 12.88           N  
ATOM   2808  CA  TRP A 376       9.443  -8.006  10.736  1.00 12.31           C  
ATOM   2809  C   TRP A 376       9.854  -9.453  10.563  1.00 12.92           C  
ATOM   2810  O   TRP A 376       9.990 -10.149  11.589  1.00 12.25           O  
ATOM   2811  CB  TRP A 376       7.953  -7.885  10.529  1.00 11.45           C  
ATOM   2812  CG  TRP A 376       7.334  -6.604  10.995  1.00 11.16           C  
ATOM   2813  CD1 TRP A 376       7.855  -5.661  11.816  1.00 11.83           C  
ATOM   2814  CD2 TRP A 376       6.025  -6.147  10.646  1.00 10.43           C  
ATOM   2815  NE1 TRP A 376       6.959  -4.648  11.994  1.00 11.92           N  
ATOM   2816  CE2 TRP A 376       5.808  -4.907  11.272  1.00 11.89           C  
ATOM   2817  CE3 TRP A 376       5.004  -6.671   9.848  1.00 11.91           C  
ATOM   2818  CZ2 TRP A 376       4.619  -4.190  11.107  1.00 12.49           C  
ATOM   2819  CZ3 TRP A 376       3.835  -5.956   9.685  1.00 12.00           C  
ATOM   2820  CH2 TRP A 376       3.652  -4.728  10.298  1.00 12.07           C  
ATOM   2821  N   ALA A 377      10.010  -9.931   9.326  1.00 12.65           N  
ATOM   2822  CA  ALA A 377      10.461 -11.285   9.083  1.00 13.44           C  
ATOM   2823  C   ALA A 377      11.852 -11.525   9.646  1.00 14.61           C  
ATOM   2824  O   ALA A 377      12.130 -12.561  10.261  1.00 13.21           O  
ATOM   2825  CB  ALA A 377      10.394 -11.627   7.598  1.00 12.27           C  
ATOM   2826  N   GLU A 378      12.794 -10.607   9.379  1.00 14.14           N  
ATOM   2827  CA  GLU A 378      14.134 -10.729   9.911  1.00 14.53           C  
ATOM   2828  C   GLU A 378      14.092 -10.812  11.439  1.00 12.87           C  
ATOM   2829  O   GLU A 378      14.814 -11.603  12.033  1.00 13.58           O  
ATOM   2830  CB  GLU A 378      15.011  -9.524   9.503  1.00 14.99           C  
ATOM   2831  CG  GLU A 378      15.263  -9.387   8.003  1.00 17.58           C  
ATOM   2832  CD  GLU A 378      15.830  -8.031   7.580  1.00 21.04           C  
ATOM   2833  OE1 GLU A 378      15.804  -7.046   8.339  1.00 24.62           O  
ATOM   2834  OE2 GLU A 378      16.238  -8.009   6.397  1.00 25.78           O  
ATOM   2835  N   GLU A 379      13.281  -9.966  12.062  1.00 12.70           N  
ATOM   2836  CA  GLU A 379      13.238  -9.894  13.520  1.00 12.86           C  
ATOM   2837  C   GLU A 379      12.652 -11.195  14.117  1.00 11.96           C  
ATOM   2838  O   GLU A 379      13.133 -11.687  15.142  1.00 12.25           O  
ATOM   2839  CB  GLU A 379      12.433  -8.666  13.956  1.00 13.26           C  
ATOM   2840  CG  GLU A 379      13.181  -7.348  13.706  1.00 13.92           C  
ATOM   2841  CD  GLU A 379      12.320  -6.112  13.878  1.00 16.46           C  
ATOM   2842  OE1 GLU A 379      11.078  -6.143  13.934  1.00 15.99           O  
ATOM   2843  OE2 GLU A 379      12.964  -5.006  13.846  1.00 17.51           O  
ATOM   2844  N   ALA A 380      11.597 -11.732  13.503  1.00 12.67           N  
ATOM   2845  CA  ALA A 380      11.005 -12.986  13.971  1.00 11.95           C  
ATOM   2846  C   ALA A 380      11.977 -14.153  13.834  1.00 11.53           C  
ATOM   2847  O   ALA A 380      12.068 -15.035  14.695  1.00 11.41           O  
ATOM   2848  CB  ALA A 380       9.720 -13.232  13.256  1.00 11.34           C  
ATOM   2849  N   VAL A 381      12.708 -14.224  12.704  1.00 12.28           N  
ATOM   2850  CA  VAL A 381      13.722 -15.238  12.495  1.00 12.47           C  
ATOM   2851  C   VAL A 381      14.815 -15.103  13.546  1.00 11.89           C  
ATOM   2852  O   VAL A 381      15.230 -16.084  14.143  1.00 12.89           O  
ATOM   2853  CB  VAL A 381      14.271 -15.143  11.047  1.00 12.17           C  
ATOM   2854  CG1 VAL A 381      15.574 -15.940  10.890  1.00 13.51           C  
ATOM   2855  CG2 VAL A 381      13.260 -15.673  10.057  1.00 12.48           C  
ATOM   2856  N   ALA A 382      15.230 -13.871  13.875  1.00 12.41           N  
ATOM   2857  CA  ALA A 382      16.298 -13.698  14.846  1.00 13.34           C  
ATOM   2858  C   ALA A 382      15.835 -14.119  16.255  1.00 13.00           C  
ATOM   2859  O   ALA A 382      16.664 -14.507  17.077  1.00 14.54           O  
ATOM   2860  CB  ALA A 382      16.856 -12.274  14.853  1.00 15.32           C  
ATOM   2861  N   ARG A 383      14.519 -14.043  16.525  1.00 12.08           N  
ATOM   2862  CA  ARG A 383      13.925 -14.513  17.799  1.00 11.26           C  
ATOM   2863  C   ARG A 383      13.709 -16.027  17.809  1.00 12.72           C  
ATOM   2864  O   ARG A 383      13.290 -16.579  18.831  1.00 12.31           O  
ATOM   2865  CB  ARG A 383      12.604 -13.814  18.066  1.00 11.43           C  
ATOM   2866  CG  ARG A 383      12.752 -12.352  18.480  1.00 11.84           C  
ATOM   2867  CD  ARG A 383      11.440 -11.795  18.919  1.00 11.65           C  
ATOM   2868  NE  ARG A 383      10.402 -11.793  17.902  1.00 12.30           N  
ATOM   2869  CZ  ARG A 383      10.039 -10.790  17.100  1.00 12.08           C  
ATOM   2870  NH1 ARG A 383      10.706  -9.632  17.166  1.00 13.59           N  
ATOM   2871  NH2 ARG A 383       9.059 -10.943  16.212  1.00 11.85           N  
ATOM   2872  N   GLY A 384      14.045 -16.719  16.709  1.00 12.36           N  
ATOM   2873  CA  GLY A 384      13.913 -18.171  16.680  1.00 12.51           C  
ATOM   2874  C   GLY A 384      12.497 -18.651  16.376  1.00 11.43           C  
ATOM   2875  O   GLY A 384      12.237 -19.819  16.561  1.00 10.82           O  
ATOM   2876  N   GLY A 385      11.606 -17.794  15.891  1.00 10.64           N  
ATOM   2877  CA  GLY A 385      10.250 -18.210  15.540  1.00 11.10           C  
ATOM   2878  C   GLY A 385      10.162 -18.887  14.171  1.00 11.48           C  
ATOM   2879  O   GLY A 385       9.147 -19.472  13.838  1.00 10.74           O  
ATOM   2880  N   PHE A 386      11.235 -18.758  13.386  1.00 12.08           N  
ATOM   2881  CA  PHE A 386      11.300 -19.306  12.046  1.00 12.03           C  
ATOM   2882  C   PHE A 386      12.750 -19.278  11.595  1.00 12.18           C  
ATOM   2883  O   PHE A 386      13.562 -18.572  12.193  1.00 13.35           O  
ATOM   2884  CB  PHE A 386      10.380 -18.488  11.143  1.00 12.53           C  
ATOM   2885  CG  PHE A 386       9.901 -19.289   9.959  1.00 13.58           C  
ATOM   2886  CD1 PHE A 386       8.978 -20.324  10.135  1.00 14.37           C  
ATOM   2887  CD2 PHE A 386      10.381 -19.034   8.667  1.00 14.87           C  
ATOM   2888  CE1 PHE A 386       8.573 -21.110   9.059  1.00 15.93           C  
ATOM   2889  CE2 PHE A 386       9.948 -19.811   7.618  1.00 15.62           C  
ATOM   2890  CZ  PHE A 386       9.081 -20.848   7.796  1.00 15.56           C  
ATOM   2891  N   HIS A 387      13.105 -20.113  10.617  1.00 12.91           N  
ATOM   2892  CA  HIS A 387      14.532 -20.279  10.295  1.00 14.42           C  
ATOM   2893  C   HIS A 387      14.969 -19.480   9.067  1.00 15.22           C  
ATOM   2894  O   HIS A 387      16.150 -19.174   8.971  1.00 17.39           O  
ATOM   2895  CB  HIS A 387      14.918 -21.761  10.116  1.00 16.52           C  
ATOM   2896  CG  HIS A 387      16.405 -21.982  10.262  1.00 19.08           C  
ATOM   2897  ND1 HIS A 387      17.288 -22.277   9.236  1.00 27.13           N  
ATOM   2898  CD2 HIS A 387      17.105 -22.008  11.392  1.00 21.66           C  
ATOM   2899  CE1 HIS A 387      18.496 -22.450   9.761  1.00 27.06           C  
ATOM   2900  NE2 HIS A 387      18.413 -22.286  11.074  1.00 27.96           N  
ATOM   2901  N   ASN A 388      14.045 -19.180   8.161  1.00 14.64           N  
ATOM   2902  CA  ASN A 388      14.354 -18.642   6.828  1.00 16.05           C  
ATOM   2903  C   ASN A 388      13.492 -17.409   6.557  1.00 14.38           C  
ATOM   2904  O   ASN A 388      12.281 -17.518   6.344  1.00 13.35           O  
ATOM   2905  CB  ASN A 388      14.134 -19.745   5.824  1.00 16.07           C  
ATOM   2906  CG  ASN A 388      14.348 -19.324   4.387  1.00 18.18           C  
ATOM   2907  OD1 ASN A 388      14.334 -18.139   4.018  1.00 17.67           O  
ATOM   2908  ND2 ASN A 388      14.517 -20.327   3.551  1.00 18.78           N  
ATOM   2909  N   THR A 389      14.152 -16.251   6.484  1.00 15.68           N  
ATOM   2910  CA  THR A 389      13.491 -14.963   6.340  1.00 15.50           C  
ATOM   2911  C   THR A 389      12.728 -14.872   5.018  1.00 14.34           C  
ATOM   2912  O   THR A 389      11.615 -14.372   4.951  1.00 13.21           O  
ATOM   2913  CB  THR A 389      14.546 -13.856   6.445  1.00 16.93           C  
ATOM   2914  OG1 THR A 389      15.131 -13.887   7.728  1.00 17.04           O  
ATOM   2915  CG2 THR A 389      13.935 -12.493   6.219  1.00 18.42           C  
ATOM   2916  N   THR A 390      13.348 -15.376   3.934  1.00 15.37           N  
ATOM   2917  CA  THR A 390      12.727 -15.310   2.629  1.00 17.66           C  
ATOM   2918  C   THR A 390      11.413 -16.087   2.638  1.00 14.54           C  
ATOM   2919  O   THR A 390      10.410 -15.655   2.110  1.00 14.58           O  
ATOM   2920  CB  THR A 390      13.673 -15.882   1.566  1.00 20.02           C  
ATOM   2921  OG1 THR A 390      14.958 -15.263   1.709  1.00 21.41           O  
ATOM   2922  CG2 THR A 390      13.082 -15.709   0.185  1.00 21.35           C  
ATOM   2923  N   ALA A 391      11.449 -17.266   3.269  1.00 13.65           N  
ATOM   2924  CA  ALA A 391      10.261 -18.093   3.353  1.00 14.65           C  
ATOM   2925  C   ALA A 391       9.195 -17.487   4.289  1.00 12.62           C  
ATOM   2926  O   ALA A 391       8.016 -17.559   3.990  1.00 12.62           O  
ATOM   2927  CB  ALA A 391      10.673 -19.494   3.776  1.00 15.47           C  
ATOM   2928  N   LEU A 392       9.610 -16.813   5.376  1.00 12.67           N  
ATOM   2929  CA  LEU A 392       8.622 -16.171   6.237  1.00 13.39           C  
ATOM   2930  C   LEU A 392       7.919 -15.002   5.557  1.00 12.46           C  
ATOM   2931  O   LEU A 392       6.731 -14.782   5.661  1.00 12.66           O  
ATOM   2932  CB  LEU A 392       9.281 -15.738   7.549  1.00 13.22           C  
ATOM   2933  CG  LEU A 392       8.300 -15.055   8.511  1.00 12.25           C  
ATOM   2934  CD1 LEU A 392       7.066 -15.888   8.846  1.00 12.14           C  
ATOM   2935  CD2 LEU A 392       9.024 -14.717   9.798  1.00 12.84           C  
ATOM   2936  N   LEU A 393       8.659 -14.312   4.692  1.00 13.53           N  
ATOM   2937  CA  LEU A 393       8.080 -13.178   3.977  1.00 14.58           C  
ATOM   2938  C   LEU A 393       6.939 -13.624   3.059  1.00 14.37           C  
ATOM   2939  O   LEU A 393       5.990 -12.892   2.868  1.00 14.69           O  
ATOM   2940  CB  LEU A 393       9.188 -12.470   3.194  1.00 16.55           C  
ATOM   2941  CG  LEU A 393       8.802 -11.198   2.445  1.00 17.98           C  
ATOM   2942  CD1 LEU A 393       8.192 -10.125   3.333  1.00 18.74           C  
ATOM   2943  CD2 LEU A 393      10.090 -10.697   1.729  1.00 20.62           C  
ATOM   2944  N   ILE A 394       7.014 -14.831   2.494  1.00 14.75           N  
ATOM   2945  CA  ILE A 394       5.935 -15.385   1.706  1.00 16.23           C  
ATOM   2946  C   ILE A 394       4.634 -15.414   2.528  1.00 12.51           C  
ATOM   2947  O   ILE A 394       3.541 -15.085   2.092  1.00 13.63           O  
ATOM   2948  CB  ILE A 394       6.323 -16.777   1.170  1.00 18.25           C  
ATOM   2949  CG1 ILE A 394       7.518 -16.716   0.204  1.00 20.00           C  
ATOM   2950  CG2 ILE A 394       5.124 -17.444   0.512  1.00 18.98           C  
ATOM   2951  CD1 ILE A 394       8.096 -18.073  -0.179  1.00 23.21           C  
ATOM   2952  N   GLN A 395       4.728 -15.899   3.788  1.00 13.17           N  
ATOM   2953  CA  GLN A 395       3.574 -15.903   4.667  1.00 12.16           C  
ATOM   2954  C   GLN A 395       3.043 -14.493   4.915  1.00 10.56           C  
ATOM   2955  O   GLN A 395       1.853 -14.284   4.972  1.00 10.98           O  
ATOM   2956  CB  GLN A 395       3.933 -16.511   6.036  1.00 12.43           C  
ATOM   2957  CG  GLN A 395       4.429 -17.951   6.018  1.00 12.12           C  
ATOM   2958  CD  GLN A 395       4.669 -18.465   7.442  1.00 11.99           C  
ATOM   2959  OE1 GLN A 395       3.876 -18.145   8.344  1.00 13.54           O  
ATOM   2960  NE2 GLN A 395       5.753 -19.202   7.613  1.00 11.82           N  
ATOM   2961  N   TYR A 396       3.947 -13.578   5.174  1.00 11.15           N  
ATOM   2962  CA  TYR A 396       3.531 -12.211   5.472  1.00 11.82           C  
ATOM   2963  C   TYR A 396       2.873 -11.517   4.277  1.00 11.56           C  
ATOM   2964  O   TYR A 396       1.818 -10.891   4.399  1.00 12.39           O  
ATOM   2965  CB  TYR A 396       4.726 -11.384   5.909  1.00 12.10           C  
ATOM   2966  CG  TYR A 396       5.260 -11.689   7.311  1.00 12.34           C  
ATOM   2967  CD1 TYR A 396       4.664 -12.624   8.176  1.00 11.20           C  
ATOM   2968  CD2 TYR A 396       6.378 -10.999   7.785  1.00 12.09           C  
ATOM   2969  CE1 TYR A 396       5.157 -12.790   9.463  1.00 10.94           C  
ATOM   2970  CE2 TYR A 396       6.894 -11.173   9.059  1.00 12.10           C  
ATOM   2971  CZ  TYR A 396       6.247 -12.068   9.909  1.00 12.11           C  
ATOM   2972  OH  TYR A 396       6.719 -12.214  11.176  1.00 12.38           O  
ATOM   2973  N   GLU A 397       3.450 -11.740   3.083  1.00 12.24           N  
ATOM   2974  CA  GLU A 397       2.803 -11.211   1.872  1.00 13.23           C  
ATOM   2975  C   GLU A 397       1.427 -11.834   1.633  1.00 11.82           C  
ATOM   2976  O   GLU A 397       0.485 -11.203   1.157  1.00 12.85           O  
ATOM   2977  CB  GLU A 397       3.712 -11.435   0.655  1.00 14.35           C  
ATOM   2978  CG  GLU A 397       4.930 -10.519   0.658  1.00 16.91           C  
ATOM   2979  CD  GLU A 397       6.063 -10.898  -0.286  1.00 29.59           C  
ATOM   2980  OE1 GLU A 397       6.189 -12.082  -0.718  1.00 39.38           O  
ATOM   2981  OE2 GLU A 397       6.849  -9.956  -0.542  1.00 34.69           O  
ATOM   2982  N   ASN A 398       1.279 -13.130   1.983  1.00 11.50           N  
ATOM   2983  CA  ASN A 398      -0.002 -13.810   1.906  1.00 12.08           C  
ATOM   2984  C   ASN A 398      -1.054 -13.131   2.788  1.00 10.53           C  
ATOM   2985  O   ASN A 398      -2.188 -12.909   2.413  1.00 11.22           O  
ATOM   2986  CB  ASN A 398       0.180 -15.309   2.179  1.00 11.95           C  
ATOM   2987  CG  ASN A 398      -1.088 -16.087   2.060  1.00 13.27           C  
ATOM   2988  OD1 ASN A 398      -1.746 -16.089   1.024  1.00 14.61           O  
ATOM   2989  ND2 ASN A 398      -1.392 -16.843   3.117  1.00 16.08           N  
ATOM   2990  N   TYR A 399      -0.688 -12.889   4.069  1.00 11.52           N  
ATOM   2991  CA  TYR A 399      -1.577 -12.183   4.980  1.00 11.54           C  
ATOM   2992  C   TYR A 399      -1.932 -10.777   4.450  1.00 10.86           C  
ATOM   2993  O   TYR A 399      -3.081 -10.384   4.501  1.00 10.68           O  
ATOM   2994  CB  TYR A 399      -0.940 -12.039   6.378  1.00 11.18           C  
ATOM   2995  CG  TYR A 399      -1.092 -13.277   7.263  1.00 11.32           C  
ATOM   2996  CD1 TYR A 399      -1.578 -14.493   6.791  1.00 10.84           C  
ATOM   2997  CD2 TYR A 399      -0.755 -13.186   8.620  1.00 10.71           C  
ATOM   2998  CE1 TYR A 399      -1.751 -15.590   7.615  1.00 10.99           C  
ATOM   2999  CE2 TYR A 399      -0.915 -14.272   9.453  1.00 10.40           C  
ATOM   3000  CZ  TYR A 399      -1.384 -15.474   8.944  1.00 10.64           C  
ATOM   3001  OH  TYR A 399      -1.622 -16.573   9.739  1.00 10.88           O  
ATOM   3002  N   ARG A 400      -0.925 -10.058   3.951  1.00 12.04           N  
ATOM   3003  CA  ARG A 400      -1.220  -8.749   3.351  1.00 12.56           C  
ATOM   3004  C   ARG A 400      -2.210  -8.877   2.187  1.00 12.16           C  
ATOM   3005  O   ARG A 400      -3.119  -8.096   2.082  1.00 11.54           O  
ATOM   3006  CB  ARG A 400       0.088  -8.077   2.957  1.00 13.86           C  
ATOM   3007  CG  ARG A 400      -0.191  -6.703   2.344  1.00 14.87           C  
ATOM   3008  CD  ARG A 400       1.089  -5.980   2.029  1.00 17.29           C  
ATOM   3009  NE  ARG A 400       0.753  -4.757   1.289  1.00 25.69           N  
ATOM   3010  CZ  ARG A 400       0.354  -4.688   0.001  1.00 31.95           C  
ATOM   3011  NH1 ARG A 400       0.388  -5.756  -0.791  1.00 30.97           N  
ATOM   3012  NH2 ARG A 400      -0.090  -3.537  -0.483  1.00 29.36           N  
ATOM   3013  N   ASP A 401      -2.026  -9.883   1.346  1.00 11.64           N  
ATOM   3014  CA  ASP A 401      -2.971 -10.111   0.264  1.00 12.62           C  
ATOM   3015  C   ASP A 401      -4.377 -10.368   0.778  1.00 11.97           C  
ATOM   3016  O   ASP A 401      -5.410  -9.879   0.317  1.00 12.30           O  
ATOM   3017  CB  ASP A 401      -2.489 -11.286  -0.564  1.00 15.06           C  
ATOM   3018  CG  ASP A 401      -3.387 -11.664  -1.729  1.00 18.28           C  
ATOM   3019  OD1 ASP A 401      -3.720 -10.776  -2.534  1.00 18.73           O  
ATOM   3020  OD2 ASP A 401      -3.856 -12.808  -1.796  1.00 20.84           O  
ATOM   3021  N   TRP A 402      -4.467 -11.236   1.821  1.00 11.58           N  
ATOM   3022  CA  TRP A 402      -5.750 -11.503   2.412  1.00 10.96           C  
ATOM   3023  C   TRP A 402      -6.422 -10.206   2.844  1.00 10.36           C  
ATOM   3024  O   TRP A 402      -7.624 -10.075   2.710  1.00 10.92           O  
ATOM   3025  CB  TRP A 402      -5.596 -12.437   3.638  1.00 10.55           C  
ATOM   3026  CG  TRP A 402      -5.268 -13.873   3.350  1.00 10.63           C  
ATOM   3027  CD1 TRP A 402      -5.050 -14.512   2.154  1.00 10.95           C  
ATOM   3028  CD2 TRP A 402      -5.044 -14.860   4.379  1.00 10.36           C  
ATOM   3029  NE1 TRP A 402      -4.760 -15.826   2.389  1.00 10.41           N  
ATOM   3030  CE2 TRP A 402      -4.742 -16.072   3.745  1.00 10.30           C  
ATOM   3031  CE3 TRP A 402      -5.135 -14.809   5.763  1.00  9.59           C  
ATOM   3032  CZ2 TRP A 402      -4.467 -17.223   4.477  1.00 10.27           C  
ATOM   3033  CZ3 TRP A 402      -4.862 -15.958   6.486  1.00  9.25           C  
ATOM   3034  CH2 TRP A 402      -4.581 -17.129   5.837  1.00 10.07           C  
ATOM   3035  N   ILE A 403      -5.661  -9.360   3.534  1.00 11.14           N  
ATOM   3036  CA  ILE A 403      -6.229  -8.147   4.101  1.00 12.05           C  
ATOM   3037  C   ILE A 403      -6.563  -7.121   3.009  1.00 12.88           C  
ATOM   3038  O   ILE A 403      -7.661  -6.629   3.027  1.00 13.62           O  
ATOM   3039  CB  ILE A 403      -5.254  -7.569   5.133  1.00 12.36           C  
ATOM   3040  CG1 ILE A 403      -5.192  -8.464   6.401  1.00 12.71           C  
ATOM   3041  CG2 ILE A 403      -5.561  -6.121   5.511  1.00 12.88           C  
ATOM   3042  CD1 ILE A 403      -3.936  -8.236   7.217  1.00 13.58           C  
ATOM   3043  N   VAL A 404      -5.621  -6.861   2.108  1.00 12.87           N  
ATOM   3044  CA  VAL A 404      -5.765  -5.753   1.153  1.00 13.91           C  
ATOM   3045  C   VAL A 404      -6.648  -6.157  -0.025  1.00 15.55           C  
ATOM   3046  O   VAL A 404      -7.441  -5.334  -0.522  1.00 17.49           O  
ATOM   3047  CB  VAL A 404      -4.369  -5.261   0.762  1.00 16.68           C  
ATOM   3048  CG1 VAL A 404      -4.423  -4.242  -0.357  1.00 18.49           C  
ATOM   3049  CG2 VAL A 404      -3.634  -4.653   1.944  1.00 16.37           C  
ATOM   3050  N   ASN A 405      -6.513  -7.393  -0.514  1.00 13.90           N  
ATOM   3051  CA  ASN A 405      -7.122  -7.805  -1.773  1.00 15.21           C  
ATOM   3052  C   ASN A 405      -8.352  -8.686  -1.576  1.00 16.01           C  
ATOM   3053  O   ASN A 405      -9.134  -8.902  -2.497  1.00 18.57           O  
ATOM   3054  CB  ASN A 405      -6.098  -8.448  -2.702  1.00 16.88           C  
ATOM   3055  CG  ASN A 405      -4.970  -7.487  -3.003  1.00 16.44           C  
ATOM   3056  OD1 ASN A 405      -5.225  -6.294  -3.248  1.00 18.90           O  
ATOM   3057  ND2 ASN A 405      -3.720  -7.882  -2.867  1.00 16.75           N  
ATOM   3058  N   HIS A 406      -8.539  -9.297  -0.373  1.00 13.10           N  
ATOM   3059  CA  HIS A 406      -9.732 -10.074  -0.100  1.00 12.67           C  
ATOM   3060  C   HIS A 406     -10.518  -9.537   1.101  1.00 11.70           C  
ATOM   3061  O   HIS A 406     -11.640  -9.937   1.305  1.00 12.36           O  
ATOM   3062  CB  HIS A 406      -9.378 -11.552   0.164  1.00 14.30           C  
ATOM   3063  CG  HIS A 406      -8.800 -12.246  -1.019  1.00 14.29           C  
ATOM   3064  ND1 HIS A 406      -9.577 -12.777  -2.024  1.00 16.36           N  
ATOM   3065  CD2 HIS A 406      -7.527 -12.404  -1.378  1.00 15.25           C  
ATOM   3066  CE1 HIS A 406      -8.780 -13.330  -2.912  1.00 16.70           C  
ATOM   3067  NE2 HIS A 406      -7.524 -13.112  -2.583  1.00 16.70           N  
ATOM   3068  N   ASN A 407      -9.969  -8.553   1.838  1.00 11.16           N  
ATOM   3069  CA  ASN A 407     -10.656  -7.974   2.994  1.00 11.49           C  
ATOM   3070  C   ASN A 407     -11.202  -9.011   3.977  1.00  9.65           C  
ATOM   3071  O   ASN A 407     -12.326  -8.914   4.429  1.00 11.14           O  
ATOM   3072  CB  ASN A 407     -11.755  -7.016   2.548  1.00 11.13           C  
ATOM   3073  CG  ASN A 407     -12.165  -6.012   3.603  1.00 11.70           C  
ATOM   3074  OD1 ASN A 407     -13.263  -5.426   3.552  1.00 14.38           O  
ATOM   3075  ND2 ASN A 407     -11.285  -5.776   4.525  1.00  9.44           N  
ATOM   3076  N   VAL A 408     -10.359  -9.992   4.285  1.00 10.60           N  
ATOM   3077  CA  VAL A 408     -10.738 -11.019   5.238  1.00 10.20           C  
ATOM   3078  C   VAL A 408     -10.844 -10.446   6.648  1.00  9.94           C  
ATOM   3079  O   VAL A 408     -10.210  -9.473   6.984  1.00 10.43           O  
ATOM   3080  CB  VAL A 408      -9.786 -12.216   5.262  1.00 11.49           C  
ATOM   3081  CG1 VAL A 408      -9.624 -12.839   3.873  1.00 11.25           C  
ATOM   3082  CG2 VAL A 408      -8.441 -11.908   5.893  1.00 11.78           C  
ATOM   3083  N   ALA A 409     -11.606 -11.136   7.483  1.00  8.88           N  
ATOM   3084  CA  ALA A 409     -11.704 -10.750   8.896  1.00  9.21           C  
ATOM   3085  C   ALA A 409     -10.314 -10.830   9.533  1.00  8.90           C  
ATOM   3086  O   ALA A 409      -9.588 -11.819   9.410  1.00  8.83           O  
ATOM   3087  CB  ALA A 409     -12.673 -11.617   9.600  1.00 10.09           C  
ATOM   3088  N   TYR A 410      -9.971  -9.746  10.262  1.00  8.63           N  
ATOM   3089  CA  TYR A 410      -8.714  -9.610  10.954  1.00  8.72           C  
ATOM   3090  C   TYR A 410      -8.809  -9.795  12.469  1.00  8.20           C  
ATOM   3091  O   TYR A 410      -7.807 -10.198  13.072  1.00  8.63           O  
ATOM   3092  CB  TYR A 410      -8.170  -8.225  10.610  1.00  8.99           C  
ATOM   3093  CG  TYR A 410      -6.875  -7.822  11.268  1.00  8.76           C  
ATOM   3094  CD1 TYR A 410      -5.664  -8.407  10.968  1.00  9.50           C  
ATOM   3095  CD2 TYR A 410      -6.879  -6.863  12.257  1.00  9.84           C  
ATOM   3096  CE1 TYR A 410      -4.482  -8.014  11.570  1.00 10.62           C  
ATOM   3097  CE2 TYR A 410      -5.723  -6.496  12.907  1.00  9.81           C  
ATOM   3098  CZ  TYR A 410      -4.521  -7.053  12.572  1.00 10.12           C  
ATOM   3099  OH  TYR A 410      -3.327  -6.651  13.150  1.00 11.91           O  
ATOM   3100  N   SER A 411      -9.950  -9.464  13.045  1.00  7.48           N  
ATOM   3101  CA  SER A 411     -10.146  -9.679  14.486  1.00  8.02           C  
ATOM   3102  C   SER A 411     -11.501 -10.269  14.745  1.00  8.03           C  
ATOM   3103  O   SER A 411     -12.377 -10.226  13.878  1.00  8.13           O  
ATOM   3104  CB  SER A 411      -9.936  -8.401  15.279  1.00  8.38           C  
ATOM   3105  OG  SER A 411     -10.984  -7.478  15.106  1.00  9.29           O  
ATOM   3106  N   GLU A 412     -11.657 -10.941  15.897  1.00  7.61           N  
ATOM   3107  CA  GLU A 412     -12.927 -11.492  16.296  1.00  7.22           C  
ATOM   3108  C   GLU A 412     -13.296 -10.899  17.646  1.00  7.16           C  
ATOM   3109  O   GLU A 412     -12.460 -10.950  18.595  1.00  7.73           O  
ATOM   3110  CB  GLU A 412     -12.897 -13.028  16.372  1.00  7.39           C  
ATOM   3111  CG  GLU A 412     -14.244 -13.668  16.715  1.00  8.29           C  
ATOM   3112  CD  GLU A 412     -14.218 -15.174  16.724  1.00  8.39           C  
ATOM   3113  OE1 GLU A 412     -13.267 -15.806  16.220  1.00  8.56           O  
ATOM   3114  OE2 GLU A 412     -15.234 -15.704  17.290  1.00  8.50           O  
ATOM   3115  N   LEU A 413     -14.531 -10.422  17.752  1.00  7.21           N  
ATOM   3116  CA  LEU A 413     -15.069  -9.903  19.000  1.00  7.33           C  
ATOM   3117  C   LEU A 413     -16.228 -10.807  19.380  1.00  7.20           C  
ATOM   3118  O   LEU A 413     -17.309 -10.781  18.755  1.00  7.60           O  
ATOM   3119  CB  LEU A 413     -15.532  -8.453  18.838  1.00  8.23           C  
ATOM   3120  CG  LEU A 413     -14.503  -7.335  18.716  1.00  8.48           C  
ATOM   3121  CD1 LEU A 413     -13.568  -7.420  17.544  1.00  9.71           C  
ATOM   3122  CD2 LEU A 413     -15.217  -5.982  18.801  1.00  8.49           C  
ATOM   3123  N   PHE A 414     -16.010 -11.672  20.376  1.00  7.50           N  
ATOM   3124  CA  PHE A 414     -16.951 -12.728  20.697  1.00  7.19           C  
ATOM   3125  C   PHE A 414     -17.763 -12.287  21.883  1.00  7.58           C  
ATOM   3126  O   PHE A 414     -17.207 -12.038  22.965  1.00  8.09           O  
ATOM   3127  CB  PHE A 414     -16.129 -13.987  21.057  1.00  7.54           C  
ATOM   3128  CG  PHE A 414     -16.987 -15.213  21.255  1.00  7.71           C  
ATOM   3129  CD1 PHE A 414     -17.712 -15.411  22.414  1.00  8.55           C  
ATOM   3130  CD2 PHE A 414     -17.076 -16.188  20.264  1.00  8.72           C  
ATOM   3131  CE1 PHE A 414     -18.487 -16.529  22.565  1.00  8.86           C  
ATOM   3132  CE2 PHE A 414     -17.854 -17.316  20.454  1.00  8.94           C  
ATOM   3133  CZ  PHE A 414     -18.556 -17.495  21.588  1.00  8.84           C  
ATOM   3134  N   LEU A 415     -19.087 -12.241  21.682  1.00  7.76           N  
ATOM   3135  CA  LEU A 415     -20.032 -11.779  22.667  1.00  8.18           C  
ATOM   3136  C   LEU A 415     -20.655 -12.937  23.427  1.00  8.13           C  
ATOM   3137  O   LEU A 415     -21.293 -13.833  22.860  1.00  8.34           O  
ATOM   3138  CB  LEU A 415     -21.140 -10.990  21.975  1.00  8.59           C  
ATOM   3139  CG  LEU A 415     -22.278 -10.526  22.880  1.00  8.84           C  
ATOM   3140  CD1 LEU A 415     -21.884  -9.446  23.849  1.00  9.92           C  
ATOM   3141  CD2 LEU A 415     -23.548 -10.103  22.078  1.00  9.69           C  
ATOM   3142  N   ASP A 416     -20.571 -12.846  24.780  1.00  8.66           N  
ATOM   3143  CA  ASP A 416     -21.390 -13.595  25.701  1.00  8.05           C  
ATOM   3144  C   ASP A 416     -22.368 -12.649  26.380  1.00  8.72           C  
ATOM   3145  O   ASP A 416     -22.032 -11.503  26.651  1.00  9.46           O  
ATOM   3146  CB  ASP A 416     -20.527 -14.294  26.748  1.00  8.98           C  
ATOM   3147  CG  ASP A 416     -19.900 -15.591  26.254  1.00  9.77           C  
ATOM   3148  OD1 ASP A 416     -20.678 -16.516  26.050  1.00 10.62           O  
ATOM   3149  OD2 ASP A 416     -18.652 -15.634  26.085  1.00 11.24           O  
ATOM   3150  N   THR A 417     -23.559 -13.178  26.642  1.00  8.17           N  
ATOM   3151  CA  THR A 417     -24.575 -12.433  27.388  1.00  9.63           C  
ATOM   3152  C   THR A 417     -24.818 -13.127  28.735  1.00 10.32           C  
ATOM   3153  O   THR A 417     -23.939 -13.095  29.603  1.00 11.57           O  
ATOM   3154  CB  THR A 417     -25.803 -12.202  26.532  1.00  9.46           C  
ATOM   3155  OG1 THR A 417     -26.514 -13.376  26.181  1.00 10.46           O  
ATOM   3156  CG2 THR A 417     -25.396 -11.408  25.294  1.00 10.10           C  
ATOM   3157  N   ALA A 418     -26.003 -13.713  28.910  1.00 10.36           N  
ATOM   3158  CA  ALA A 418     -26.350 -14.436  30.132  1.00 11.51           C  
ATOM   3159  C   ALA A 418     -26.048 -13.604  31.373  1.00 11.88           C  
ATOM   3160  O   ALA A 418     -25.486 -14.103  32.361  1.00 12.87           O  
ATOM   3161  CB  ALA A 418     -25.609 -15.758  30.184  1.00 11.73           C  
ATOM   3162  N   GLY A 419     -26.473 -12.348  31.358  1.00 11.22           N  
ATOM   3163  CA  GLY A 419     -26.466 -11.493  32.548  1.00 11.23           C  
ATOM   3164  C   GLY A 419     -25.496 -10.327  32.482  1.00 11.03           C  
ATOM   3165  O   GLY A 419     -25.487  -9.490  33.375  1.00 12.15           O  
ATOM   3166  N   VAL A 420     -24.608 -10.313  31.493  1.00  9.98           N  
ATOM   3167  CA  VAL A 420     -23.646  -9.269  31.236  1.00 10.19           C  
ATOM   3168  C   VAL A 420     -23.579  -9.062  29.718  1.00  9.65           C  
ATOM   3169  O   VAL A 420     -24.224  -9.834  29.009  1.00 10.47           O  
ATOM   3170  CB  VAL A 420     -22.251  -9.602  31.805  1.00 11.22           C  
ATOM   3171  CG1 VAL A 420     -22.288  -9.646  33.337  1.00 12.61           C  
ATOM   3172  CG2 VAL A 420     -21.717 -10.930  31.240  1.00 11.51           C  
ATOM   3173  N   ALA A 421     -22.779  -8.079  29.306  1.00  9.98           N  
ATOM   3174  CA  ALA A 421     -22.343  -8.015  27.911  1.00  9.34           C  
ATOM   3175  C   ALA A 421     -20.840  -8.122  27.935  1.00  9.92           C  
ATOM   3176  O   ALA A 421     -20.174  -7.190  28.329  1.00 10.35           O  
ATOM   3177  CB  ALA A 421     -22.848  -6.732  27.244  1.00 10.54           C  
ATOM   3178  N   SER A 422     -20.337  -9.304  27.534  1.00  9.68           N  
ATOM   3179  CA  SER A 422     -18.928  -9.578  27.698  1.00  9.36           C  
ATOM   3180  C   SER A 422     -18.328  -9.946  26.340  1.00  8.61           C  
ATOM   3181  O   SER A 422     -18.856 -10.856  25.704  1.00 10.29           O  
ATOM   3182  CB  SER A 422     -18.702 -10.698  28.716  1.00  9.54           C  
ATOM   3183  OG  SER A 422     -17.351 -10.695  29.173  1.00 10.04           O  
ATOM   3184  N   PHE A 423     -17.221  -9.312  26.020  1.00  7.84           N  
ATOM   3185  CA  PHE A 423     -16.491  -9.620  24.811  1.00  8.02           C  
ATOM   3186  C   PHE A 423     -15.111 -10.182  25.150  1.00  7.92           C  
ATOM   3187  O   PHE A 423     -14.399  -9.578  25.920  1.00  8.68           O  
ATOM   3188  CB  PHE A 423     -16.234  -8.369  23.969  1.00  8.70           C  
ATOM   3189  CG  PHE A 423     -17.426  -7.840  23.201  1.00  8.94           C  
ATOM   3190  CD1 PHE A 423     -17.803  -8.493  22.026  1.00  9.05           C  
ATOM   3191  CD2 PHE A 423     -18.194  -6.782  23.638  1.00  9.61           C  
ATOM   3192  CE1 PHE A 423     -18.896  -8.037  21.290  1.00 10.36           C  
ATOM   3193  CE2 PHE A 423     -19.315  -6.348  22.901  1.00 10.41           C  
ATOM   3194  CZ  PHE A 423     -19.644  -6.961  21.720  1.00 11.09           C  
ATOM   3195  N   ASP A 424     -14.777 -11.329  24.576  1.00  7.32           N  
ATOM   3196  CA  ASP A 424     -13.423 -11.827  24.447  1.00  7.46           C  
ATOM   3197  C   ASP A 424     -13.030 -11.472  23.029  1.00  7.44           C  
ATOM   3198  O   ASP A 424     -13.807 -11.759  22.126  1.00  8.08           O  
ATOM   3199  CB  ASP A 424     -13.318 -13.292  24.796  1.00  8.97           C  
ATOM   3200  CG  ASP A 424     -13.202 -13.583  26.285  1.00 10.22           C  
ATOM   3201  OD1 ASP A 424     -13.344 -12.684  27.135  1.00  9.93           O  
ATOM   3202  OD2 ASP A 424     -13.009 -14.785  26.561  1.00 15.12           O  
ATOM   3203  N   VAL A 425     -11.850 -10.919  22.872  1.00  6.39           N  
ATOM   3204  CA  VAL A 425     -11.463 -10.278  21.615  1.00  7.48           C  
ATOM   3205  C   VAL A 425     -10.077 -10.717  21.234  1.00  7.80           C  
ATOM   3206  O   VAL A 425      -9.173 -10.685  22.073  1.00  7.24           O  
ATOM   3207  CB  VAL A 425     -11.467  -8.749  21.794  1.00  8.13           C  
ATOM   3208  CG1 VAL A 425     -10.967  -8.056  20.536  1.00  8.78           C  
ATOM   3209  CG2 VAL A 425     -12.771  -8.215  22.340  1.00  8.97           C  
ATOM   3210  N   TRP A 426      -9.872 -11.117  19.960  1.00  6.61           N  
ATOM   3211  CA  TRP A 426      -8.561 -11.528  19.524  1.00  7.23           C  
ATOM   3212  C   TRP A 426      -8.291 -11.103  18.087  1.00  7.34           C  
ATOM   3213  O   TRP A 426      -9.170 -11.183  17.226  1.00  8.28           O  
ATOM   3214  CB  TRP A 426      -8.305 -13.018  19.703  1.00  7.55           C  
ATOM   3215  CG  TRP A 426      -9.285 -13.959  19.104  1.00  7.50           C  
ATOM   3216  CD1 TRP A 426      -9.151 -14.686  17.940  1.00  7.93           C  
ATOM   3217  CD2 TRP A 426     -10.499 -14.439  19.713  1.00  7.56           C  
ATOM   3218  NE1 TRP A 426     -10.222 -15.536  17.788  1.00  7.94           N  
ATOM   3219  CE2 TRP A 426     -11.063 -15.431  18.858  1.00  7.84           C  
ATOM   3220  CE3 TRP A 426     -11.189 -14.122  20.888  1.00  8.23           C  
ATOM   3221  CZ2 TRP A 426     -12.249 -16.085  19.161  1.00  8.26           C  
ATOM   3222  CZ3 TRP A 426     -12.363 -14.784  21.159  1.00  8.92           C  
ATOM   3223  CH2 TRP A 426     -12.879 -15.768  20.333  1.00  8.73           C  
ATOM   3224  N   ASP A 427      -7.084 -10.652  17.889  1.00  7.35           N  
ATOM   3225  CA  ASP A 427      -6.512 -10.510  16.559  1.00  7.70           C  
ATOM   3226  C   ASP A 427      -6.295 -11.909  15.980  1.00  7.79           C  
ATOM   3227  O   ASP A 427      -5.540 -12.727  16.529  1.00  8.10           O  
ATOM   3228  CB  ASP A 427      -5.230  -9.715  16.699  1.00  8.61           C  
ATOM   3229  CG  ASP A 427      -4.340  -9.576  15.476  1.00 10.42           C  
ATOM   3230  OD1 ASP A 427      -4.533 -10.282  14.484  1.00  9.75           O  
ATOM   3231  OD2 ASP A 427      -3.383  -8.736  15.541  1.00 11.38           O  
ATOM   3232  N   LEU A 428      -6.935 -12.187  14.851  1.00  7.40           N  
ATOM   3233  CA  LEU A 428      -6.960 -13.515  14.254  1.00  7.74           C  
ATOM   3234  C   LEU A 428      -5.684 -13.846  13.530  1.00  8.54           C  
ATOM   3235  O   LEU A 428      -5.396 -15.038  13.358  1.00  8.80           O  
ATOM   3236  CB  LEU A 428      -8.112 -13.609  13.254  1.00  7.78           C  
ATOM   3237  CG  LEU A 428      -9.509 -13.644  13.859  1.00  8.41           C  
ATOM   3238  CD1 LEU A 428     -10.583 -13.186  12.866  1.00  8.67           C  
ATOM   3239  CD2 LEU A 428      -9.873 -14.994  14.407  1.00  7.80           C  
ATOM   3240  N   LEU A 429      -4.985 -12.822  13.050  1.00  8.69           N  
ATOM   3241  CA  LEU A 429      -3.905 -12.985  12.089  1.00  8.50           C  
ATOM   3242  C   LEU A 429      -2.606 -12.409  12.616  1.00  8.76           C  
ATOM   3243  O   LEU A 429      -2.122 -11.368  12.162  1.00  9.02           O  
ATOM   3244  CB  LEU A 429      -4.272 -12.325  10.769  1.00 10.15           C  
ATOM   3245  CG  LEU A 429      -5.520 -12.841  10.090  1.00 11.55           C  
ATOM   3246  CD1 LEU A 429      -5.751 -12.092   8.789  1.00 12.94           C  
ATOM   3247  CD2 LEU A 429      -5.481 -14.324   9.836  1.00 12.24           C  
ATOM   3248  N   PRO A 430      -2.023 -13.050  13.635  1.00  8.94           N  
ATOM   3249  CA  PRO A 430      -0.742 -12.584  14.146  1.00  8.89           C  
ATOM   3250  C   PRO A 430       0.403 -12.765  13.164  1.00  8.72           C  
ATOM   3251  O   PRO A 430       0.498 -13.797  12.521  1.00  9.39           O  
ATOM   3252  CB  PRO A 430      -0.483 -13.383  15.429  1.00  9.98           C  
ATOM   3253  CG  PRO A 430      -1.344 -14.586  15.239  1.00  9.80           C  
ATOM   3254  CD  PRO A 430      -2.587 -14.196  14.375  1.00  9.76           C  
ATOM   3255  N   PHE A 431       1.265 -11.747  13.097  1.00  9.09           N  
ATOM   3256  CA  PHE A 431       2.525 -11.789  12.382  1.00  9.00           C  
ATOM   3257  C   PHE A 431       3.664 -12.382  13.198  1.00  8.79           C  
ATOM   3258  O   PHE A 431       4.643 -12.874  12.657  1.00  9.70           O  
ATOM   3259  CB  PHE A 431       2.895 -10.399  11.820  1.00  9.01           C  
ATOM   3260  CG  PHE A 431       2.064 -10.018  10.608  1.00  9.89           C  
ATOM   3261  CD1 PHE A 431       0.734  -9.702  10.722  1.00 10.45           C  
ATOM   3262  CD2 PHE A 431       2.614 -10.005   9.343  1.00 10.91           C  
ATOM   3263  CE1 PHE A 431      -0.036  -9.362   9.616  1.00 11.28           C  
ATOM   3264  CE2 PHE A 431       1.840  -9.666   8.235  1.00 10.95           C  
ATOM   3265  CZ  PHE A 431       0.541  -9.369   8.365  1.00  9.76           C  
ATOM   3266  N   THR A 432       3.553 -12.346  14.545  1.00  9.03           N  
ATOM   3267  CA  THR A 432       4.574 -12.988  15.360  1.00  9.27           C  
ATOM   3268  C   THR A 432       4.646 -14.484  14.987  1.00  7.94           C  
ATOM   3269  O   THR A 432       3.637 -15.079  14.608  1.00  9.03           O  
ATOM   3270  CB  THR A 432       4.254 -12.799  16.860  1.00  9.01           C  
ATOM   3271  OG1 THR A 432       5.504 -12.911  17.549  1.00  9.81           O  
ATOM   3272  CG2 THR A 432       3.266 -13.803  17.416  1.00  9.48           C  
ATOM   3273  N   ARG A 433       5.841 -15.039  15.097  1.00  8.68           N  
ATOM   3274  CA  ARG A 433       6.013 -16.471  15.020  1.00  8.70           C  
ATOM   3275  C   ARG A 433       6.827 -16.898  16.231  1.00  9.18           C  
ATOM   3276  O   ARG A 433       7.853 -16.315  16.571  1.00  9.85           O  
ATOM   3277  CB  ARG A 433       6.782 -16.901  13.750  1.00  9.17           C  
ATOM   3278  CG  ARG A 433       6.061 -16.591  12.441  1.00  9.04           C  
ATOM   3279  CD  ARG A 433       4.783 -17.361  12.283  1.00  8.82           C  
ATOM   3280  NE  ARG A 433       4.084 -17.062  11.025  1.00  9.25           N  
ATOM   3281  CZ  ARG A 433       3.120 -16.175  10.926  1.00  8.80           C  
ATOM   3282  NH1 ARG A 433       2.728 -15.440  11.952  1.00  9.57           N  
ATOM   3283  NH2 ARG A 433       2.560 -15.954   9.726  1.00 10.08           N  
ATOM   3284  N   GLY A 434       6.371 -17.989  16.849  1.00  8.68           N  
ATOM   3285  CA  GLY A 434       7.007 -18.519  18.033  1.00  8.89           C  
ATOM   3286  C   GLY A 434       7.534 -19.915  17.773  1.00  8.54           C  
ATOM   3287  O   GLY A 434       7.614 -20.377  16.628  1.00  8.72           O  
ATOM   3288  N   TYR A 435       7.907 -20.598  18.859  1.00  8.47           N  
ATOM   3289  CA  TYR A 435       8.444 -21.946  18.743  1.00  8.18           C  
ATOM   3290  C   TYR A 435       8.031 -22.785  19.951  1.00  8.06           C  
ATOM   3291  O   TYR A 435       7.705 -22.225  21.002  1.00  8.30           O  
ATOM   3292  CB  TYR A 435       9.961 -21.929  18.618  1.00  8.90           C  
ATOM   3293  CG  TYR A 435      10.676 -21.425  19.843  1.00  9.82           C  
ATOM   3294  CD1 TYR A 435      10.858 -22.263  20.942  1.00  9.87           C  
ATOM   3295  CD2 TYR A 435      11.087 -20.108  19.950  1.00 10.38           C  
ATOM   3296  CE1 TYR A 435      11.476 -21.809  22.090  1.00 11.39           C  
ATOM   3297  CE2 TYR A 435      11.712 -19.661  21.093  1.00 11.59           C  
ATOM   3298  CZ  TYR A 435      11.898 -20.509  22.159  1.00 12.05           C  
ATOM   3299  OH  TYR A 435      12.475 -20.073  23.313  1.00 13.71           O  
ATOM   3300  N   VAL A 436       8.143 -24.102  19.776  1.00  7.71           N  
ATOM   3301  CA  VAL A 436       8.236 -25.006  20.901  1.00  7.84           C  
ATOM   3302  C   VAL A 436       9.436 -25.907  20.673  1.00  8.90           C  
ATOM   3303  O   VAL A 436       9.574 -26.465  19.577  1.00  9.01           O  
ATOM   3304  CB  VAL A 436       6.930 -25.785  21.140  1.00  8.22           C  
ATOM   3305  CG1 VAL A 436       6.463 -26.558  19.918  1.00  8.54           C  
ATOM   3306  CG2 VAL A 436       7.073 -26.707  22.333  1.00  8.42           C  
ATOM   3307  N   HIS A 437      10.233 -26.105  21.712  1.00  8.13           N  
ATOM   3308  CA  HIS A 437      11.351 -27.028  21.700  1.00  8.21           C  
ATOM   3309  C   HIS A 437      11.438 -27.785  23.010  1.00  8.26           C  
ATOM   3310  O   HIS A 437      11.248 -27.204  24.070  1.00  8.84           O  
ATOM   3311  CB  HIS A 437      12.708 -26.391  21.395  1.00  8.70           C  
ATOM   3312  CG  HIS A 437      12.773 -25.809  20.025  1.00  9.03           C  
ATOM   3313  ND1 HIS A 437      12.606 -26.530  18.855  1.00  8.79           N  
ATOM   3314  CD2 HIS A 437      12.952 -24.533  19.704  1.00  9.97           C  
ATOM   3315  CE1 HIS A 437      12.730 -25.659  17.847  1.00  9.83           C  
ATOM   3316  NE2 HIS A 437      12.945 -24.452  18.336  1.00  9.61           N  
ATOM   3317  N   ILE A 438      11.825 -29.029  22.909  1.00  8.08           N  
ATOM   3318  CA  ILE A 438      12.191 -29.790  24.100  1.00  8.73           C  
ATOM   3319  C   ILE A 438      13.436 -29.174  24.743  1.00  9.15           C  
ATOM   3320  O   ILE A 438      14.270 -28.551  24.081  1.00  9.35           O  
ATOM   3321  CB  ILE A 438      12.418 -31.275  23.746  1.00  8.71           C  
ATOM   3322  CG1 ILE A 438      13.638 -31.442  22.764  1.00  9.32           C  
ATOM   3323  CG2 ILE A 438      11.107 -31.892  23.214  1.00  8.64           C  
ATOM   3324  CD1 ILE A 438      14.024 -32.895  22.600  1.00 10.03           C  
ATOM   3325  N   LEU A 439      13.556 -29.360  26.062  1.00  8.96           N  
ATOM   3326  CA  LEU A 439      14.696 -28.842  26.835  1.00  9.31           C  
ATOM   3327  C   LEU A 439      15.455 -29.969  27.540  1.00 10.02           C  
ATOM   3328  O   LEU A 439      16.402 -29.681  28.300  1.00 10.60           O  
ATOM   3329  CB  LEU A 439      14.201 -27.843  27.889  1.00  9.93           C  
ATOM   3330  CG  LEU A 439      13.622 -26.534  27.378  1.00  9.18           C  
ATOM   3331  CD1 LEU A 439      13.027 -25.732  28.545  1.00  9.63           C  
ATOM   3332  CD2 LEU A 439      14.720 -25.697  26.694  1.00 11.24           C  
ATOM   3333  N   ASP A 440      15.115 -31.218  27.265  1.00  8.92           N  
ATOM   3334  CA  ASP A 440      15.727 -32.400  27.840  1.00 10.01           C  
ATOM   3335  C   ASP A 440      15.462 -33.568  26.882  1.00  9.78           C  
ATOM   3336  O   ASP A 440      14.486 -33.512  26.139  1.00  9.63           O  
ATOM   3337  CB  ASP A 440      15.145 -32.738  29.209  1.00 10.79           C  
ATOM   3338  CG  ASP A 440      15.942 -33.718  30.046  1.00 12.97           C  
ATOM   3339  OD1 ASP A 440      16.886 -33.213  30.706  1.00 17.12           O  
ATOM   3340  OD2 ASP A 440      15.674 -34.902  30.044  1.00 11.14           O  
ATOM   3341  N   LYS A 441      16.268 -34.615  26.963  1.00  9.91           N  
ATOM   3342  CA  LYS A 441      16.036 -35.782  26.137  1.00 10.18           C  
ATOM   3343  C   LYS A 441      14.953 -36.722  26.654  1.00  9.07           C  
ATOM   3344  O   LYS A 441      14.505 -37.597  25.922  1.00  9.51           O  
ATOM   3345  CB  LYS A 441      17.298 -36.611  25.918  1.00 13.89           C  
ATOM   3346  CG  LYS A 441      17.887 -37.199  27.162  1.00 17.54           C  
ATOM   3347  CD  LYS A 441      19.094 -38.096  26.864  1.00 23.74           C  
ATOM   3348  CE  LYS A 441      19.834 -38.345  28.124  1.00 31.66           C  
ATOM   3349  NZ  LYS A 441      21.081 -39.093  27.891  1.00 38.33           N  
ATOM   3350  N   ASP A 442      14.583 -36.603  27.939  1.00  8.77           N  
ATOM   3351  CA  ASP A 442      13.610 -37.514  28.533  1.00  7.77           C  
ATOM   3352  C   ASP A 442      12.181 -37.064  28.255  1.00  8.15           C  
ATOM   3353  O   ASP A 442      11.726 -36.084  28.837  1.00  7.47           O  
ATOM   3354  CB  ASP A 442      13.810 -37.581  30.028  1.00  8.91           C  
ATOM   3355  CG  ASP A 442      12.788 -38.402  30.782  1.00  8.34           C  
ATOM   3356  OD1 ASP A 442      12.029 -39.166  30.138  1.00  8.56           O  
ATOM   3357  OD2 ASP A 442      12.693 -38.210  32.017  1.00  8.65           O  
ATOM   3358  N   PRO A 443      11.409 -37.756  27.402  1.00  7.86           N  
ATOM   3359  CA  PRO A 443      10.045 -37.310  27.115  1.00  8.47           C  
ATOM   3360  C   PRO A 443       9.198 -37.166  28.363  1.00  7.83           C  
ATOM   3361  O   PRO A 443       8.307 -36.304  28.430  1.00  8.58           O  
ATOM   3362  CB  PRO A 443       9.473 -38.396  26.231  1.00  8.79           C  
ATOM   3363  CG  PRO A 443      10.678 -39.049  25.601  1.00  8.77           C  
ATOM   3364  CD  PRO A 443      11.756 -39.006  26.698  1.00  8.75           C  
ATOM   3365  N   TYR A 444       9.397 -38.024  29.328  1.00  7.62           N  
ATOM   3366  CA  TYR A 444       8.476 -38.122  30.451  1.00  7.85           C  
ATOM   3367  C   TYR A 444       8.752 -37.077  31.527  1.00  8.59           C  
ATOM   3368  O   TYR A 444       7.989 -36.947  32.487  1.00  9.51           O  
ATOM   3369  CB  TYR A 444       8.429 -39.546  31.024  1.00  7.97           C  
ATOM   3370  CG  TYR A 444       8.333 -40.563  29.887  1.00  8.08           C  
ATOM   3371  CD1 TYR A 444       7.137 -40.743  29.223  1.00  8.44           C  
ATOM   3372  CD2 TYR A 444       9.479 -41.189  29.401  1.00  8.17           C  
ATOM   3373  CE1 TYR A 444       7.048 -41.571  28.127  1.00  8.19           C  
ATOM   3374  CE2 TYR A 444       9.406 -41.996  28.283  1.00  7.48           C  
ATOM   3375  CZ  TYR A 444       8.193 -42.166  27.636  1.00  7.69           C  
ATOM   3376  OH  TYR A 444       8.119 -42.965  26.531  1.00  8.21           O  
ATOM   3377  N   LEU A 445       9.809 -36.283  31.378  1.00  8.03           N  
ATOM   3378  CA  LEU A 445      10.030 -35.119  32.212  1.00  7.90           C  
ATOM   3379  C   LEU A 445       9.140 -33.951  31.783  1.00  7.20           C  
ATOM   3380  O   LEU A 445       8.864 -33.038  32.579  1.00  7.02           O  
ATOM   3381  CB  LEU A 445      11.500 -34.713  32.165  1.00  7.74           C  
ATOM   3382  CG  LEU A 445      11.945 -33.573  33.063  1.00  8.00           C  
ATOM   3383  CD1 LEU A 445      11.714 -33.882  34.555  1.00  8.30           C  
ATOM   3384  CD2 LEU A 445      13.381 -33.198  32.829  1.00  8.11           C  
ATOM   3385  N   HIS A 446       8.707 -33.921  30.523  1.00  7.46           N  
ATOM   3386  CA  HIS A 446       7.866 -32.831  30.038  1.00  7.76           C  
ATOM   3387  C   HIS A 446       8.499 -31.478  30.329  1.00  7.52           C  
ATOM   3388  O   HIS A 446       7.833 -30.553  30.782  1.00  7.81           O  
ATOM   3389  CB  HIS A 446       6.436 -32.928  30.593  1.00  8.74           C  
ATOM   3390  CG  HIS A 446       5.768 -34.226  30.295  1.00  9.10           C  
ATOM   3391  ND1 HIS A 446       5.103 -34.485  29.105  1.00 11.28           N  
ATOM   3392  CD2 HIS A 446       5.692 -35.334  31.006  1.00  9.81           C  
ATOM   3393  CE1 HIS A 446       4.632 -35.730  29.199  1.00 10.38           C  
ATOM   3394  NE2 HIS A 446       4.985 -36.295  30.325  1.00 10.20           N  
ATOM   3395  N   HIS A 447       9.780 -31.345  29.988  1.00  7.91           N  
ATOM   3396  CA  HIS A 447      10.556 -30.119  30.164  1.00  7.28           C  
ATOM   3397  C   HIS A 447      10.744 -29.515  28.783  1.00  8.12           C  
ATOM   3398  O   HIS A 447      11.538 -30.048  27.983  1.00  8.26           O  
ATOM   3399  CB  HIS A 447      11.867 -30.444  30.865  1.00  7.52           C  
ATOM   3400  CG  HIS A 447      12.771 -29.300  31.194  1.00  8.61           C  
ATOM   3401  ND1 HIS A 447      12.347 -28.085  31.713  1.00  9.48           N  
ATOM   3402  CD2 HIS A 447      14.096 -29.200  31.067  1.00  9.85           C  
ATOM   3403  CE1 HIS A 447      13.423 -27.317  31.888  1.00  9.40           C  
ATOM   3404  NE2 HIS A 447      14.472 -27.939  31.498  1.00 11.06           N  
ATOM   3405  N   PHE A 448      10.018 -28.435  28.502  1.00  7.29           N  
ATOM   3406  CA  PHE A 448       9.962 -27.849  27.173  1.00  7.54           C  
ATOM   3407  C   PHE A 448       9.844 -26.340  27.299  1.00  7.83           C  
ATOM   3408  O   PHE A 448       9.433 -25.809  28.301  1.00  7.87           O  
ATOM   3409  CB  PHE A 448       8.841 -28.472  26.335  1.00  8.10           C  
ATOM   3410  CG  PHE A 448       7.468 -28.312  26.963  1.00  8.54           C  
ATOM   3411  CD1 PHE A 448       6.771 -27.104  26.913  1.00  8.89           C  
ATOM   3412  CD2 PHE A 448       6.901 -29.328  27.707  1.00  8.79           C  
ATOM   3413  CE1 PHE A 448       5.559 -26.918  27.565  1.00  8.95           C  
ATOM   3414  CE2 PHE A 448       5.692 -29.131  28.380  1.00  8.89           C  
ATOM   3415  CZ  PHE A 448       5.031 -27.917  28.307  1.00 10.10           C  
ATOM   3416  N   ALA A 449      10.204 -25.670  26.184  1.00  8.15           N  
ATOM   3417  CA  ALA A 449      10.079 -24.241  26.048  1.00  7.92           C  
ATOM   3418  C   ALA A 449       9.031 -23.963  24.973  1.00  7.96           C  
ATOM   3419  O   ALA A 449       9.306 -24.197  23.798  1.00  8.42           O  
ATOM   3420  CB  ALA A 449      11.407 -23.625  25.664  1.00  8.84           C  
ATOM   3421  N   TYR A 450       7.855 -23.497  25.379  1.00  7.43           N  
ATOM   3422  CA  TYR A 450       6.735 -23.164  24.490  1.00  7.21           C  
ATOM   3423  C   TYR A 450       6.614 -21.652  24.520  1.00  7.85           C  
ATOM   3424  O   TYR A 450       6.273 -21.086  25.553  1.00  7.84           O  
ATOM   3425  CB  TYR A 450       5.439 -23.865  24.948  1.00  7.16           C  
ATOM   3426  CG  TYR A 450       4.218 -23.700  24.078  1.00  7.98           C  
ATOM   3427  CD1 TYR A 450       3.365 -22.629  24.232  1.00  7.33           C  
ATOM   3428  CD2 TYR A 450       3.934 -24.596  23.060  1.00  8.49           C  
ATOM   3429  CE1 TYR A 450       2.218 -22.470  23.480  1.00  7.88           C  
ATOM   3430  CE2 TYR A 450       2.803 -24.446  22.282  1.00  8.17           C  
ATOM   3431  CZ  TYR A 450       1.963 -23.372  22.487  1.00  8.04           C  
ATOM   3432  OH  TYR A 450       0.887 -23.250  21.691  1.00  9.03           O  
ATOM   3433  N   ASP A 451       7.001 -21.002  23.422  1.00  7.51           N  
ATOM   3434  CA  ASP A 451       7.085 -19.558  23.354  1.00  7.55           C  
ATOM   3435  C   ASP A 451       6.319 -19.001  22.160  1.00  7.38           C  
ATOM   3436  O   ASP A 451       6.909 -18.862  21.055  1.00  8.50           O  
ATOM   3437  CB  ASP A 451       8.508 -19.054  23.306  1.00  8.82           C  
ATOM   3438  CG  ASP A 451       8.626 -17.543  23.374  1.00  8.46           C  
ATOM   3439  OD1 ASP A 451       7.560 -16.898  23.571  1.00  8.68           O  
ATOM   3440  OD2 ASP A 451       9.762 -17.056  23.245  1.00 10.78           O  
ATOM   3441  N   PRO A 452       5.028 -18.639  22.294  1.00  7.69           N  
ATOM   3442  CA  PRO A 452       4.271 -18.045  21.205  1.00  8.01           C  
ATOM   3443  C   PRO A 452       4.714 -16.639  20.812  1.00  8.50           C  
ATOM   3444  O   PRO A 452       4.273 -16.117  19.801  1.00  8.42           O  
ATOM   3445  CB  PRO A 452       2.858 -18.085  21.661  1.00  8.27           C  
ATOM   3446  CG  PRO A 452       2.831 -19.131  22.800  1.00  8.73           C  
ATOM   3447  CD  PRO A 452       4.161 -18.952  23.459  1.00  8.59           C  
ATOM   3448  N   GLN A 453       5.551 -15.998  21.639  1.00  7.49           N  
ATOM   3449  CA  GLN A 453       6.106 -14.686  21.274  1.00  7.95           C  
ATOM   3450  C   GLN A 453       4.975 -13.690  21.083  1.00  7.93           C  
ATOM   3451  O   GLN A 453       5.036 -12.780  20.231  1.00  8.26           O  
ATOM   3452  CB  GLN A 453       7.053 -14.793  20.080  1.00  8.41           C  
ATOM   3453  CG  GLN A 453       8.286 -15.600  20.439  1.00  8.94           C  
ATOM   3454  CD  GLN A 453       9.416 -15.518  19.453  1.00  9.93           C  
ATOM   3455  OE1 GLN A 453       9.507 -14.589  18.635  1.00  9.90           O  
ATOM   3456  NE2 GLN A 453      10.304 -16.497  19.548  1.00 11.45           N  
ATOM   3457  N   TYR A 454       4.002 -13.762  21.965  1.00  7.85           N  
ATOM   3458  CA  TYR A 454       2.866 -12.871  21.906  1.00  8.12           C  
ATOM   3459  C   TYR A 454       3.359 -11.418  21.924  1.00  8.37           C  
ATOM   3460  O   TYR A 454       4.159 -11.048  22.788  1.00  8.31           O  
ATOM   3461  CB  TYR A 454       1.892 -13.094  23.076  1.00  8.01           C  
ATOM   3462  CG  TYR A 454       1.324 -14.499  23.148  1.00  7.68           C  
ATOM   3463  CD1 TYR A 454       0.461 -14.981  22.191  1.00  7.98           C  
ATOM   3464  CD2 TYR A 454       1.605 -15.324  24.228  1.00  8.98           C  
ATOM   3465  CE1 TYR A 454      -0.159 -16.207  22.297  1.00  8.31           C  
ATOM   3466  CE2 TYR A 454       1.016 -16.568  24.322  1.00  8.54           C  
ATOM   3467  CZ  TYR A 454       0.135 -17.013  23.369  1.00  7.68           C  
ATOM   3468  OH  TYR A 454      -0.384 -18.266  23.502  1.00  8.56           O  
ATOM   3469  N   PHE A 455       2.784 -10.583  21.054  1.00  8.73           N  
ATOM   3470  CA  PHE A 455       3.006  -9.128  21.040  1.00  8.94           C  
ATOM   3471  C   PHE A 455       4.435  -8.741  20.722  1.00  9.69           C  
ATOM   3472  O   PHE A 455       4.775  -7.574  20.905  1.00 10.67           O  
ATOM   3473  CB  PHE A 455       2.564  -8.483  22.347  1.00  8.86           C  
ATOM   3474  CG  PHE A 455       1.094  -8.618  22.659  1.00  8.89           C  
ATOM   3475  CD1 PHE A 455       0.096  -8.470  21.684  1.00  8.73           C  
ATOM   3476  CD2 PHE A 455       0.700  -8.897  23.953  1.00  9.77           C  
ATOM   3477  CE1 PHE A 455      -1.224  -8.592  21.993  1.00  8.57           C  
ATOM   3478  CE2 PHE A 455      -0.637  -8.979  24.245  1.00  9.85           C  
ATOM   3479  CZ  PHE A 455      -1.610  -8.836  23.266  1.00  9.90           C  
ATOM   3480  N   LEU A 456       5.260  -9.635  20.215  1.00  9.09           N  
ATOM   3481  CA  LEU A 456       6.630  -9.298  19.840  1.00  8.72           C  
ATOM   3482  C   LEU A 456       6.690  -8.763  18.400  1.00 10.32           C  
ATOM   3483  O   LEU A 456       7.767  -8.327  17.952  1.00 11.63           O  
ATOM   3484  CB  LEU A 456       7.590 -10.452  20.083  1.00 10.03           C  
ATOM   3485  CG  LEU A 456       7.644 -10.936  21.550  1.00  9.74           C  
ATOM   3486  CD1 LEU A 456       8.845 -11.803  21.748  1.00  9.34           C  
ATOM   3487  CD2 LEU A 456       7.675  -9.755  22.504  1.00 11.02           C  
ATOM   3488  N   ASN A 457       5.579  -8.795  17.683  1.00  9.62           N  
ATOM   3489  CA  ASN A 457       5.394  -8.065  16.437  1.00 10.31           C  
ATOM   3490  C   ASN A 457       4.515  -6.873  16.740  1.00 10.27           C  
ATOM   3491  O   ASN A 457       3.453  -6.991  17.352  1.00 10.61           O  
ATOM   3492  CB  ASN A 457       4.760  -8.955  15.377  1.00  9.35           C  
ATOM   3493  CG  ASN A 457       4.447  -8.141  14.139  1.00 10.26           C  
ATOM   3494  OD1 ASN A 457       3.399  -7.494  14.101  1.00 10.63           O  
ATOM   3495  ND2 ASN A 457       5.368  -8.197  13.177  1.00 11.91           N  
ATOM   3496  N   GLU A 458       4.943  -5.674  16.304  1.00 10.93           N  
ATOM   3497  CA  GLU A 458       4.232  -4.473  16.681  1.00 11.44           C  
ATOM   3498  C   GLU A 458       2.816  -4.335  16.126  1.00  9.61           C  
ATOM   3499  O   GLU A 458       1.920  -3.736  16.748  1.00 10.50           O  
ATOM   3500  CB  GLU A 458       5.056  -3.248  16.260  1.00 12.58           C  
ATOM   3501  CG  GLU A 458       5.289  -3.100  14.768  1.00 13.34           C  
ATOM   3502  CD  GLU A 458       6.212  -1.963  14.358  1.00 14.99           C  
ATOM   3503  OE1 GLU A 458       6.294  -0.976  15.123  1.00 20.66           O  
ATOM   3504  OE2 GLU A 458       6.840  -2.094  13.295  1.00 15.85           O  
ATOM   3505  N   LEU A 459       2.565  -4.909  14.919  1.00  9.48           N  
ATOM   3506  CA  LEU A 459       1.216  -4.854  14.379  1.00 10.03           C  
ATOM   3507  C   LEU A 459       0.271  -5.720  15.212  1.00  9.60           C  
ATOM   3508  O   LEU A 459      -0.886  -5.391  15.388  1.00  9.45           O  
ATOM   3509  CB  LEU A 459       1.237  -5.289  12.909  1.00 10.35           C  
ATOM   3510  CG  LEU A 459      -0.112  -5.099  12.229  1.00 11.82           C  
ATOM   3511  CD1 LEU A 459      -0.489  -3.679  12.075  1.00 13.51           C  
ATOM   3512  CD2 LEU A 459      -0.080  -5.743  10.835  1.00 14.29           C  
ATOM   3513  N   ASP A 460       0.779  -6.831  15.746  1.00  9.58           N  
ATOM   3514  CA  ASP A 460      -0.067  -7.673  16.587  1.00  9.41           C  
ATOM   3515  C   ASP A 460      -0.516  -6.926  17.849  1.00  9.67           C  
ATOM   3516  O   ASP A 460      -1.649  -7.098  18.290  1.00  9.66           O  
ATOM   3517  CB  ASP A 460       0.648  -8.942  17.006  1.00  9.23           C  
ATOM   3518  CG  ASP A 460       1.044  -9.873  15.886  1.00  9.39           C  
ATOM   3519  OD1 ASP A 460       0.635  -9.576  14.708  1.00  9.11           O  
ATOM   3520  OD2 ASP A 460       1.724 -10.891  16.170  1.00  9.54           O  
ATOM   3521  N   LEU A 461       0.382  -6.147  18.443  1.00  9.22           N  
ATOM   3522  CA  LEU A 461       0.016  -5.395  19.646  1.00  9.63           C  
ATOM   3523  C   LEU A 461      -0.979  -4.273  19.299  1.00  9.13           C  
ATOM   3524  O   LEU A 461      -1.956  -4.059  19.978  1.00  8.87           O  
ATOM   3525  CB  LEU A 461       1.285  -4.842  20.301  1.00 10.89           C  
ATOM   3526  CG  LEU A 461       1.062  -4.001  21.554  1.00 11.82           C  
ATOM   3527  CD1 LEU A 461       0.260  -4.775  22.644  1.00 11.87           C  
ATOM   3528  CD2 LEU A 461       2.451  -3.536  21.995  1.00 13.47           C  
ATOM   3529  N   LEU A 462      -0.721  -3.556  18.171  1.00  9.63           N  
ATOM   3530  CA  LEU A 462      -1.590  -2.483  17.718  1.00 10.55           C  
ATOM   3531  C   LEU A 462      -2.971  -3.005  17.369  1.00  8.91           C  
ATOM   3532  O   LEU A 462      -3.987  -2.453  17.737  1.00 10.35           O  
ATOM   3533  CB  LEU A 462      -0.984  -1.737  16.526  1.00 10.95           C  
ATOM   3534  CG  LEU A 462       0.152  -0.803  16.932  1.00 12.54           C  
ATOM   3535  CD1 LEU A 462       1.016  -0.473  15.753  1.00 13.85           C  
ATOM   3536  CD2 LEU A 462      -0.343   0.463  17.587  1.00 14.40           C  
ATOM   3537  N   GLY A 463      -2.961  -4.141  16.641  1.00  9.22           N  
ATOM   3538  CA  GLY A 463      -4.202  -4.740  16.222  1.00  8.74           C  
ATOM   3539  C   GLY A 463      -5.054  -5.259  17.390  1.00  8.55           C  
ATOM   3540  O   GLY A 463      -6.242  -5.097  17.421  1.00  8.68           O  
ATOM   3541  N   GLN A 464      -4.405  -5.919  18.364  1.00  8.68           N  
ATOM   3542  CA  GLN A 464      -5.102  -6.370  19.556  1.00  8.81           C  
ATOM   3543  C   GLN A 464      -5.668  -5.198  20.345  1.00  8.06           C  
ATOM   3544  O   GLN A 464      -6.805  -5.204  20.768  1.00  8.44           O  
ATOM   3545  CB  GLN A 464      -4.132  -7.193  20.419  1.00  8.87           C  
ATOM   3546  CG  GLN A 464      -4.832  -7.793  21.625  1.00  8.55           C  
ATOM   3547  CD  GLN A 464      -5.963  -8.726  21.221  1.00  8.26           C  
ATOM   3548  OE1 GLN A 464      -5.857  -9.446  20.237  1.00  8.73           O  
ATOM   3549  NE2 GLN A 464      -7.057  -8.772  21.976  1.00  8.19           N  
ATOM   3550  N   ALA A 465      -4.876  -4.154  20.503  1.00  8.99           N  
ATOM   3551  CA  ALA A 465      -5.329  -2.945  21.189  1.00  9.27           C  
ATOM   3552  C   ALA A 465      -6.539  -2.315  20.503  1.00  8.72           C  
ATOM   3553  O   ALA A 465      -7.505  -1.934  21.133  1.00  9.42           O  
ATOM   3554  CB  ALA A 465      -4.143  -2.014  21.318  1.00  9.91           C  
ATOM   3555  N   ALA A 466      -6.431  -2.170  19.171  1.00  9.09           N  
ATOM   3556  CA  ALA A 466      -7.514  -1.564  18.410  1.00  9.12           C  
ATOM   3557  C   ALA A 466      -8.796  -2.384  18.499  1.00  8.24           C  
ATOM   3558  O   ALA A 466      -9.886  -1.880  18.631  1.00  9.14           O  
ATOM   3559  CB  ALA A 466      -7.056  -1.364  16.984  1.00 10.35           C  
ATOM   3560  N   ALA A 467      -8.660  -3.721  18.412  1.00  8.68           N  
ATOM   3561  CA  ALA A 467      -9.829  -4.572  18.457  1.00  8.72           C  
ATOM   3562  C   ALA A 467     -10.493  -4.542  19.824  1.00  8.26           C  
ATOM   3563  O   ALA A 467     -11.714  -4.595  19.933  1.00  8.07           O  
ATOM   3564  CB  ALA A 467      -9.403  -5.994  18.081  1.00  9.48           C  
ATOM   3565  N   THR A 468      -9.653  -4.495  20.867  1.00  8.08           N  
ATOM   3566  CA  THR A 468     -10.188  -4.490  22.215  1.00  8.82           C  
ATOM   3567  C   THR A 468     -10.831  -3.134  22.530  1.00  8.83           C  
ATOM   3568  O   THR A 468     -11.926  -3.072  23.072  1.00  8.99           O  
ATOM   3569  CB  THR A 468      -9.141  -4.894  23.256  1.00  9.14           C  
ATOM   3570  OG1 THR A 468      -8.493  -6.092  22.825  1.00  8.49           O  
ATOM   3571  CG2 THR A 468      -9.771  -5.208  24.597  1.00  9.71           C  
ATOM   3572  N   GLN A 469     -10.175  -2.049  22.098  1.00  8.59           N  
ATOM   3573  CA  GLN A 469     -10.802  -0.734  22.190  1.00  9.16           C  
ATOM   3574  C   GLN A 469     -12.117  -0.733  21.400  1.00  9.07           C  
ATOM   3575  O   GLN A 469     -13.113  -0.169  21.836  1.00  9.39           O  
ATOM   3576  CB  GLN A 469      -9.834   0.296  21.639  1.00  9.62           C  
ATOM   3577  CG  GLN A 469     -10.472   1.684  21.669  1.00 10.71           C  
ATOM   3578  CD  GLN A 469      -9.555   2.693  21.060  1.00 12.58           C  
ATOM   3579  OE1 GLN A 469      -9.094   2.523  19.930  1.00 14.17           O  
ATOM   3580  NE2 GLN A 469      -9.338   3.788  21.789  1.00 15.51           N  
ATOM   3581  N   LEU A 470     -12.145  -1.379  20.218  1.00  8.74           N  
ATOM   3582  CA  LEU A 470     -13.415  -1.460  19.474  1.00  8.90           C  
ATOM   3583  C   LEU A 470     -14.529  -2.119  20.247  1.00  8.35           C  
ATOM   3584  O   LEU A 470     -15.718  -1.761  20.161  1.00  8.88           O  
ATOM   3585  CB  LEU A 470     -13.122  -2.160  18.148  1.00  9.34           C  
ATOM   3586  CG  LEU A 470     -14.341  -2.448  17.265  1.00  9.03           C  
ATOM   3587  CD1 LEU A 470     -15.018  -1.120  16.834  1.00  9.47           C  
ATOM   3588  CD2 LEU A 470     -13.953  -3.242  16.042  1.00 10.37           C  
ATOM   3589  N   ALA A 471     -14.181  -3.170  20.987  1.00  8.67           N  
ATOM   3590  CA  ALA A 471     -15.195  -3.811  21.788  1.00  8.59           C  
ATOM   3591  C   ALA A 471     -15.821  -2.887  22.853  1.00  8.14           C  
ATOM   3592  O   ALA A 471     -17.029  -2.907  23.074  1.00  8.87           O  
ATOM   3593  CB  ALA A 471     -14.628  -5.071  22.440  1.00  8.77           C  
ATOM   3594  N   ARG A 472     -14.956  -2.100  23.495  1.00  8.89           N  
ATOM   3595  CA  ARG A 472     -15.463  -1.034  24.364  1.00  9.09           C  
ATOM   3596  C   ARG A 472     -16.370  -0.054  23.593  1.00  8.44           C  
ATOM   3597  O   ARG A 472     -17.495   0.189  24.019  1.00 10.14           O  
ATOM   3598  CB  ARG A 472     -14.310  -0.337  25.089  1.00  9.41           C  
ATOM   3599  CG  ARG A 472     -14.772   0.914  25.837  1.00  9.28           C  
ATOM   3600  CD  ARG A 472     -13.572   1.661  26.397  1.00  9.34           C  
ATOM   3601  NE  ARG A 472     -13.073   1.029  27.628  1.00  9.78           N  
ATOM   3602  CZ  ARG A 472     -12.032   1.503  28.278  1.00  9.60           C  
ATOM   3603  NH1 ARG A 472     -11.214   2.364  27.730  1.00 10.03           N  
ATOM   3604  NH2 ARG A 472     -11.812   0.996  29.474  1.00 10.40           N  
ATOM   3605  N   ASN A 473     -15.888   0.373  22.449  1.00  9.08           N  
ATOM   3606  CA  ASN A 473     -16.644   1.336  21.678  1.00 10.45           C  
ATOM   3607  C   ASN A 473     -18.038   0.810  21.330  1.00  9.35           C  
ATOM   3608  O   ASN A 473     -19.082   1.443  21.557  1.00 10.48           O  
ATOM   3609  CB  ASN A 473     -15.838   1.743  20.458  1.00 12.12           C  
ATOM   3610  CG  ASN A 473     -16.549   2.730  19.589  1.00 19.13           C  
ATOM   3611  OD1 ASN A 473     -17.565   2.366  18.975  1.00 22.07           O  
ATOM   3612  ND2 ASN A 473     -15.989   3.929  19.486  1.00 22.30           N  
ATOM   3613  N   ILE A 474     -18.095  -0.418  20.788  1.00  9.18           N  
ATOM   3614  CA  ILE A 474     -19.344  -0.954  20.276  1.00 10.15           C  
ATOM   3615  C   ILE A 474     -20.293  -1.297  21.400  1.00  9.61           C  
ATOM   3616  O   ILE A 474     -21.504  -1.292  21.251  1.00 10.71           O  
ATOM   3617  CB  ILE A 474     -19.116  -2.157  19.333  1.00  9.46           C  
ATOM   3618  CG1 ILE A 474     -20.239  -2.286  18.301  1.00  9.77           C  
ATOM   3619  CG2 ILE A 474     -18.907  -3.493  20.084  1.00  9.89           C  
ATOM   3620  CD1 ILE A 474     -20.260  -1.194  17.219  1.00  9.53           C  
ATOM   3621  N   SER A 475     -19.753  -1.596  22.615  1.00 10.00           N  
ATOM   3622  CA  SER A 475     -20.573  -1.909  23.770  1.00  9.82           C  
ATOM   3623  C   SER A 475     -21.421  -0.709  24.202  1.00 10.11           C  
ATOM   3624  O   SER A 475     -22.401  -0.909  24.899  1.00 10.45           O  
ATOM   3625  CB  SER A 475     -19.706  -2.346  24.951  1.00 10.26           C  
ATOM   3626  OG  SER A 475     -19.113  -3.629  24.720  1.00 10.20           O  
ATOM   3627  N   ASN A 476     -21.022   0.494  23.758  1.00 10.60           N  
ATOM   3628  CA  ASN A 476     -21.781   1.692  24.081  1.00 12.06           C  
ATOM   3629  C   ASN A 476     -22.031   2.474  22.788  1.00 12.52           C  
ATOM   3630  O   ASN A 476     -21.943   3.685  22.770  1.00 13.54           O  
ATOM   3631  CB  ASN A 476     -21.057   2.487  25.163  1.00 12.65           C  
ATOM   3632  CG  ASN A 476     -21.941   3.475  25.901  1.00 15.14           C  
ATOM   3633  OD1 ASN A 476     -23.173   3.352  25.938  1.00 14.71           O  
ATOM   3634  ND2 ASN A 476     -21.266   4.287  26.703  1.00 17.41           N  
ATOM   3635  N   SER A 477     -22.366   1.759  21.712  1.00 10.90           N  
ATOM   3636  CA  SER A 477     -22.693   2.349  20.408  1.00 10.49           C  
ATOM   3637  C   SER A 477     -24.085   1.910  20.030  1.00 10.86           C  
ATOM   3638  O   SER A 477     -24.460   0.742  20.187  1.00  9.56           O  
ATOM   3639  CB  SER A 477     -21.765   1.894  19.347  1.00 11.76           C  
ATOM   3640  OG  SER A 477     -20.452   2.409  19.446  1.00 16.01           O  
ATOM   3641  N   GLY A 478     -24.854   2.838  19.422  1.00  9.77           N  
ATOM   3642  CA  GLY A 478     -26.125   2.440  18.869  1.00  9.76           C  
ATOM   3643  C   GLY A 478     -27.009   1.683  19.823  1.00  8.95           C  
ATOM   3644  O   GLY A 478     -27.026   1.998  21.017  1.00  9.81           O  
ATOM   3645  N   ALA A 479     -27.658   0.613  19.364  1.00  8.95           N  
ATOM   3646  CA  ALA A 479     -28.591  -0.147  20.140  1.00  9.05           C  
ATOM   3647  C   ALA A 479     -27.928  -0.805  21.366  1.00  8.43           C  
ATOM   3648  O   ALA A 479     -28.628  -1.145  22.310  1.00  8.73           O  
ATOM   3649  CB  ALA A 479     -29.264  -1.221  19.281  1.00 10.18           C  
ATOM   3650  N   MET A 480     -26.602  -1.037  21.302  1.00  8.49           N  
ATOM   3651  CA  MET A 480     -25.955  -1.580  22.500  1.00  8.40           C  
ATOM   3652  C   MET A 480     -26.096  -0.640  23.698  1.00  8.70           C  
ATOM   3653  O   MET A 480     -26.171  -1.081  24.840  1.00  9.14           O  
ATOM   3654  CB  MET A 480     -24.493  -1.878  22.226  1.00  8.40           C  
ATOM   3655  CG  MET A 480     -24.293  -3.040  21.290  1.00  8.97           C  
ATOM   3656  SD  MET A 480     -24.690  -4.661  21.981  1.00  9.47           S  
ATOM   3657  CE  MET A 480     -23.293  -4.951  23.048  1.00 10.11           C  
ATOM   3658  N   GLN A 481     -26.201   0.661  23.450  1.00  9.41           N  
ATOM   3659  CA  GLN A 481     -26.416   1.623  24.516  1.00  9.66           C  
ATOM   3660  C   GLN A 481     -27.733   1.372  25.233  1.00  9.79           C  
ATOM   3661  O   GLN A 481     -27.832   1.667  26.447  1.00 11.49           O  
ATOM   3662  CB  GLN A 481     -26.389   3.055  23.979  1.00  9.37           C  
ATOM   3663  CG  GLN A 481     -25.115   3.558  23.348  1.00 11.27           C  
ATOM   3664  CD  GLN A 481     -25.309   4.883  22.616  1.00 14.59           C  
ATOM   3665  OE1 GLN A 481     -26.415   5.473  22.614  1.00 16.88           O  
ATOM   3666  NE2 GLN A 481     -24.284   5.351  21.918  1.00 16.52           N  
ATOM   3667  N   THR A 482     -28.732   0.795  24.599  1.00  8.27           N  
ATOM   3668  CA  THR A 482     -29.996   0.537  25.243  1.00  8.78           C  
ATOM   3669  C   THR A 482     -29.776  -0.332  26.477  1.00 10.52           C  
ATOM   3670  O   THR A 482     -30.522  -0.213  27.433  1.00 12.04           O  
ATOM   3671  CB  THR A 482     -30.961  -0.125  24.253  1.00  9.10           C  
ATOM   3672  OG1 THR A 482     -31.103   0.778  23.145  1.00 10.04           O  
ATOM   3673  CG2 THR A 482     -32.291  -0.550  24.839  1.00  9.51           C  
ATOM   3674  N   TYR A 483     -28.802  -1.267  26.413  1.00 10.53           N  
ATOM   3675  CA  TYR A 483     -28.610  -2.273  27.451  1.00 10.15           C  
ATOM   3676  C   TYR A 483     -27.397  -1.966  28.313  1.00 11.40           C  
ATOM   3677  O   TYR A 483     -27.226  -2.643  29.339  1.00 13.53           O  
ATOM   3678  CB  TYR A 483     -28.456  -3.656  26.814  1.00 10.72           C  
ATOM   3679  CG  TYR A 483     -29.705  -3.947  26.007  1.00 10.47           C  
ATOM   3680  CD1 TYR A 483     -30.904  -4.215  26.623  1.00 10.76           C  
ATOM   3681  CD2 TYR A 483     -29.717  -3.801  24.629  1.00 11.69           C  
ATOM   3682  CE1 TYR A 483     -32.057  -4.417  25.897  1.00 11.89           C  
ATOM   3683  CE2 TYR A 483     -30.871  -3.933  23.889  1.00 11.06           C  
ATOM   3684  CZ  TYR A 483     -32.054  -4.212  24.528  1.00 11.86           C  
ATOM   3685  OH  TYR A 483     -33.245  -4.349  23.851  1.00 13.19           O  
ATOM   3686  N   PHE A 484     -26.541  -1.054  27.940  1.00 11.34           N  
ATOM   3687  CA  PHE A 484     -25.288  -0.753  28.644  1.00 12.21           C  
ATOM   3688  C   PHE A 484     -25.568  -0.166  30.014  1.00 13.01           C  
ATOM   3689  O   PHE A 484     -26.308   0.824  30.140  1.00 15.26           O  
ATOM   3690  CB  PHE A 484     -24.440   0.221  27.847  1.00 12.02           C  
ATOM   3691  CG  PHE A 484     -23.108   0.618  28.447  1.00 12.09           C  
ATOM   3692  CD1 PHE A 484     -22.032  -0.263  28.480  1.00 12.28           C  
ATOM   3693  CD2 PHE A 484     -22.963   1.871  29.039  1.00 13.21           C  
ATOM   3694  CE1 PHE A 484     -20.831   0.160  28.985  1.00 11.77           C  
ATOM   3695  CE2 PHE A 484     -21.748   2.283  29.562  1.00 13.68           C  
ATOM   3696  CZ  PHE A 484     -20.699   1.397  29.567  1.00 12.86           C  
ATOM   3697  N   ALA A 485     -24.896  -0.733  31.058  1.00 12.21           N  
ATOM   3698  CA  ALA A 485     -25.126  -0.237  32.404  1.00 13.29           C  
ATOM   3699  C   ALA A 485     -23.802  -0.046  33.113  1.00 12.96           C  
ATOM   3700  O   ALA A 485     -23.816  -0.108  34.352  1.00 15.62           O  
ATOM   3701  CB  ALA A 485     -26.091  -1.092  33.137  1.00 12.92           C  
ATOM   3702  N   GLY A 486     -22.757   0.297  32.376  1.00 13.21           N  
ATOM   3703  CA  GLY A 486     -21.441   0.591  32.925  1.00 11.86           C  
ATOM   3704  C   GLY A 486     -20.435  -0.548  32.745  1.00 10.81           C  
ATOM   3705  O   GLY A 486     -20.767  -1.692  32.961  1.00 12.35           O  
ATOM   3706  N   GLU A 487     -19.242  -0.139  32.376  1.00 11.39           N  
ATOM   3707  CA  GLU A 487     -18.128  -1.059  32.166  1.00 11.52           C  
ATOM   3708  C   GLU A 487     -17.674  -1.648  33.505  1.00 11.31           C  
ATOM   3709  O   GLU A 487     -17.504  -0.906  34.488  1.00 12.33           O  
ATOM   3710  CB  GLU A 487     -17.001  -0.413  31.401  1.00 11.50           C  
ATOM   3711  CG  GLU A 487     -15.883  -1.404  31.090  1.00 11.13           C  
ATOM   3712  CD  GLU A 487     -14.791  -0.734  30.345  1.00 10.83           C  
ATOM   3713  OE1 GLU A 487     -14.947  -0.573  29.094  1.00 11.96           O  
ATOM   3714  OE2 GLU A 487     -13.760  -0.334  30.940  1.00 11.60           O  
ATOM   3715  N   THR A 488     -17.361  -2.934  33.513  1.00 10.79           N  
ATOM   3716  CA  THR A 488     -16.775  -3.578  34.682  1.00 10.85           C  
ATOM   3717  C   THR A 488     -15.382  -4.116  34.395  1.00 10.99           C  
ATOM   3718  O   THR A 488     -14.622  -4.279  35.367  1.00 11.58           O  
ATOM   3719  CB  THR A 488     -17.667  -4.672  35.251  1.00 11.98           C  
ATOM   3720  OG1 THR A 488     -17.756  -5.709  34.257  1.00 13.62           O  
ATOM   3721  CG2 THR A 488     -19.050  -4.147  35.618  1.00 12.86           C  
ATOM   3722  N   ILE A 489     -15.035  -4.425  33.119  1.00  9.81           N  
ATOM   3723  CA  ILE A 489     -13.677  -4.792  32.728  1.00  9.71           C  
ATOM   3724  C   ILE A 489     -13.370  -4.076  31.413  1.00  9.78           C  
ATOM   3725  O   ILE A 489     -14.152  -4.219  30.465  1.00  9.31           O  
ATOM   3726  CB  ILE A 489     -13.533  -6.312  32.556  1.00 10.11           C  
ATOM   3727  CG1 ILE A 489     -13.973  -7.096  33.759  1.00 10.33           C  
ATOM   3728  CG2 ILE A 489     -12.097  -6.632  32.140  1.00 10.20           C  
ATOM   3729  CD1 ILE A 489     -13.994  -8.598  33.553  1.00 11.30           C  
ATOM   3730  N   PRO A 490     -12.282  -3.338  31.252  1.00  9.66           N  
ATOM   3731  CA  PRO A 490     -11.282  -3.008  32.288  1.00 10.51           C  
ATOM   3732  C   PRO A 490     -11.834  -2.289  33.518  1.00 10.71           C  
ATOM   3733  O   PRO A 490     -11.272  -2.430  34.623  1.00 11.11           O  
ATOM   3734  CB  PRO A 490     -10.339  -2.048  31.537  1.00 10.40           C  
ATOM   3735  CG  PRO A 490     -10.389  -2.470  30.096  1.00  9.82           C  
ATOM   3736  CD  PRO A 490     -11.808  -2.871  29.947  1.00 10.08           C  
ATOM   3737  N   GLY A 491     -12.908  -1.511  33.355  1.00 10.78           N  
ATOM   3738  CA  GLY A 491     -13.450  -0.748  34.477  1.00 10.99           C  
ATOM   3739  C   GLY A 491     -12.412   0.221  35.019  1.00 11.94           C  
ATOM   3740  O   GLY A 491     -11.720   0.898  34.287  1.00 12.42           O  
ATOM   3741  N   ASP A 492     -12.198   0.146  36.335  1.00 13.17           N  
ATOM   3742  CA  ASP A 492     -11.218   0.999  36.999  1.00 13.76           C  
ATOM   3743  C   ASP A 492      -9.788   0.740  36.540  1.00 13.28           C  
ATOM   3744  O   ASP A 492      -8.910   1.566  36.816  1.00 14.77           O  
ATOM   3745  CB  ASP A 492     -11.240   0.804  38.518  1.00 16.81           C  
ATOM   3746  CG  ASP A 492     -12.531   1.147  39.227  1.00 18.70           C  
ATOM   3747  OD1 ASP A 492     -13.354   1.868  38.657  1.00 23.18           O  
ATOM   3748  OD2 ASP A 492     -12.682   0.659  40.363  1.00 24.74           O  
ATOM   3749  N   ASN A 493      -9.497  -0.382  35.844  1.00 10.91           N  
ATOM   3750  CA  ASN A 493      -8.132  -0.683  35.476  1.00 10.82           C  
ATOM   3751  C   ASN A 493      -7.668   0.022  34.207  1.00 10.54           C  
ATOM   3752  O   ASN A 493      -6.497   0.004  33.891  1.00 11.97           O  
ATOM   3753  CB  ASN A 493      -7.935  -2.195  35.350  1.00 11.09           C  
ATOM   3754  CG  ASN A 493      -8.257  -2.916  36.640  1.00 11.98           C  
ATOM   3755  OD1 ASN A 493      -8.811  -4.016  36.621  1.00 14.63           O  
ATOM   3756  ND2 ASN A 493      -7.878  -2.336  37.739  1.00 11.78           N  
ATOM   3757  N   LEU A 494      -8.583   0.701  33.490  1.00 11.07           N  
ATOM   3758  CA  LEU A 494      -8.160   1.481  32.330  1.00 10.89           C  
ATOM   3759  C   LEU A 494      -9.181   2.576  32.105  1.00 10.75           C  
ATOM   3760  O   LEU A 494     -10.374   2.298  31.935  1.00 10.32           O  
ATOM   3761  CB  LEU A 494      -8.038   0.632  31.049  1.00 11.34           C  
ATOM   3762  CG  LEU A 494      -7.521   1.402  29.825  1.00 11.02           C  
ATOM   3763  CD1 LEU A 494      -6.116   1.894  29.999  1.00 11.99           C  
ATOM   3764  CD2 LEU A 494      -7.598   0.537  28.561  1.00 11.43           C  
ATOM   3765  N   ALA A 495      -8.711   3.839  32.079  1.00 11.76           N  
ATOM   3766  CA  ALA A 495      -9.624   4.959  31.869  1.00 13.32           C  
ATOM   3767  C   ALA A 495     -10.550   4.706  30.673  1.00 10.97           C  
ATOM   3768  O   ALA A 495     -10.119   4.196  29.637  1.00 11.23           O  
ATOM   3769  CB  ALA A 495      -8.840   6.216  31.650  1.00 14.17           C  
ATOM   3770  N   TYR A 496     -11.814   5.048  30.857  1.00 11.62           N  
ATOM   3771  CA  TYR A 496     -12.812   4.759  29.829  1.00 12.42           C  
ATOM   3772  C   TYR A 496     -12.549   5.476  28.512  1.00 14.01           C  
ATOM   3773  O   TYR A 496     -12.953   4.953  27.446  1.00 13.13           O  
ATOM   3774  CB  TYR A 496     -14.192   5.076  30.363  1.00 12.44           C  
ATOM   3775  CG  TYR A 496     -15.299   4.604  29.446  1.00 13.50           C  
ATOM   3776  CD1 TYR A 496     -15.652   3.259  29.419  1.00 12.89           C  
ATOM   3777  CD2 TYR A 496     -15.922   5.483  28.570  1.00 14.17           C  
ATOM   3778  CE1 TYR A 496     -16.659   2.830  28.579  1.00 12.92           C  
ATOM   3779  CE2 TYR A 496     -16.933   5.046  27.720  1.00 14.23           C  
ATOM   3780  CZ  TYR A 496     -17.226   3.707  27.668  1.00 13.91           C  
ATOM   3781  OH  TYR A 496     -18.269   3.277  26.877  1.00 13.66           O  
ATOM   3782  N   ASP A 497     -11.839   6.614  28.567  1.00 13.63           N  
ATOM   3783  CA  ASP A 497     -11.543   7.377  27.369  1.00 14.24           C  
ATOM   3784  C   ASP A 497     -10.148   7.075  26.859  1.00 15.02           C  
ATOM   3785  O   ASP A 497      -9.597   7.838  26.063  1.00 16.08           O  
ATOM   3786  CB  ASP A 497     -11.735   8.883  27.587  1.00 17.71           C  
ATOM   3787  CG  ASP A 497     -10.774   9.491  28.590  1.00 22.40           C  
ATOM   3788  OD1 ASP A 497     -10.087   8.741  29.306  1.00 19.53           O  
ATOM   3789  OD2 ASP A 497     -10.706  10.757  28.668  1.00 25.37           O  
ATOM   3790  N   ALA A 498      -9.527   5.934  27.266  1.00 13.42           N  
ATOM   3791  CA  ALA A 498      -8.180   5.622  26.858  1.00 12.99           C  
ATOM   3792  C   ALA A 498      -8.062   5.666  25.328  1.00 13.09           C  
ATOM   3793  O   ALA A 498      -8.923   5.146  24.606  1.00 13.43           O  
ATOM   3794  CB  ALA A 498      -7.816   4.219  27.353  1.00 13.39           C  
ATOM   3795  N   ASP A 499      -6.928   6.160  24.854  1.00 13.40           N  
ATOM   3796  CA  ASP A 499      -6.613   6.170  23.440  1.00 14.28           C  
ATOM   3797  C   ASP A 499      -5.864   4.887  23.068  1.00 14.90           C  
ATOM   3798  O   ASP A 499      -5.549   4.031  23.923  1.00 13.13           O  
ATOM   3799  CB  ASP A 499      -5.893   7.469  23.078  1.00 15.91           C  
ATOM   3800  CG  ASP A 499      -4.492   7.640  23.627  1.00 19.65           C  
ATOM   3801  OD1 ASP A 499      -3.915   6.683  24.214  1.00 17.93           O  
ATOM   3802  OD2 ASP A 499      -3.914   8.755  23.464  1.00 21.48           O  
ATOM   3803  N   LEU A 500      -5.555   4.721  21.789  1.00 13.34           N  
ATOM   3804  CA  LEU A 500      -4.937   3.486  21.330  1.00 13.12           C  
ATOM   3805  C   LEU A 500      -3.605   3.228  22.040  1.00 14.87           C  
ATOM   3806  O   LEU A 500      -3.298   2.094  22.421  1.00 12.90           O  
ATOM   3807  CB  LEU A 500      -4.808   3.524  19.801  1.00 13.21           C  
ATOM   3808  CG  LEU A 500      -4.228   2.250  19.175  1.00 13.04           C  
ATOM   3809  CD1 LEU A 500      -5.110   1.038  19.410  1.00 13.82           C  
ATOM   3810  CD2 LEU A 500      -4.014   2.453  17.672  1.00 14.40           C  
ATOM   3811  N   SER A 501      -2.771   4.256  22.233  1.00 14.65           N  
ATOM   3812  CA  SER A 501      -1.506   4.134  22.902  1.00 15.00           C  
ATOM   3813  C   SER A 501      -1.708   3.593  24.311  1.00 13.90           C  
ATOM   3814  O   SER A 501      -0.999   2.697  24.742  1.00 14.84           O  
ATOM   3815  CB  SER A 501      -0.832   5.510  22.954  1.00 17.90           C  
ATOM   3816  OG  SER A 501      -0.461   5.843  21.626  1.00 24.15           O  
ATOM   3817  N   ALA A 502      -2.673   4.138  25.049  1.00 13.39           N  
ATOM   3818  CA  ALA A 502      -2.940   3.649  26.399  1.00 12.80           C  
ATOM   3819  C   ALA A 502      -3.409   2.189  26.347  1.00 12.65           C  
ATOM   3820  O   ALA A 502      -3.002   1.402  27.185  1.00 12.43           O  
ATOM   3821  CB  ALA A 502      -3.939   4.521  27.095  1.00 13.88           C  
ATOM   3822  N   TRP A 503      -4.240   1.802  25.364  1.00 11.46           N  
ATOM   3823  CA  TRP A 503      -4.568   0.379  25.232  1.00 10.44           C  
ATOM   3824  C   TRP A 503      -3.334  -0.479  24.965  1.00 10.43           C  
ATOM   3825  O   TRP A 503      -3.236  -1.597  25.513  1.00  9.66           O  
ATOM   3826  CB  TRP A 503      -5.616   0.160  24.140  1.00  9.37           C  
ATOM   3827  CG  TRP A 503      -7.023   0.416  24.538  1.00 10.04           C  
ATOM   3828  CD1 TRP A 503      -7.771   1.551  24.428  1.00  9.67           C  
ATOM   3829  CD2 TRP A 503      -7.849  -0.520  25.234  1.00  9.45           C  
ATOM   3830  NE1 TRP A 503      -9.019   1.340  24.903  1.00 10.45           N  
ATOM   3831  CE2 TRP A 503      -9.118   0.070  25.412  1.00  9.44           C  
ATOM   3832  CE3 TRP A 503      -7.643  -1.841  25.701  1.00 10.43           C  
ATOM   3833  CZ2 TRP A 503     -10.183  -0.579  26.018  1.00  9.80           C  
ATOM   3834  CZ3 TRP A 503      -8.700  -2.452  26.325  1.00 10.05           C  
ATOM   3835  CH2 TRP A 503      -9.965  -1.868  26.456  1.00  9.72           C  
ATOM   3836  N   THR A 504      -2.374  -0.056  24.117  1.00 10.34           N  
ATOM   3837  CA  THR A 504      -1.199  -0.873  23.856  1.00 11.80           C  
ATOM   3838  C   THR A 504      -0.361  -1.071  25.122  1.00 11.71           C  
ATOM   3839  O   THR A 504       0.310  -2.084  25.257  1.00 11.62           O  
ATOM   3840  CB  THR A 504      -0.309  -0.356  22.738  1.00 13.75           C  
ATOM   3841  OG1 THR A 504       0.287   0.880  23.144  1.00 14.63           O  
ATOM   3842  CG2 THR A 504      -1.096  -0.161  21.463  1.00 14.67           C  
ATOM   3843  N   GLU A 505      -0.403  -0.105  26.064  1.00 11.67           N  
ATOM   3844  CA  GLU A 505       0.346  -0.260  27.315  1.00 12.43           C  
ATOM   3845  C   GLU A 505      -0.364  -1.217  28.268  1.00 11.48           C  
ATOM   3846  O   GLU A 505       0.276  -1.887  29.072  1.00 13.19           O  
ATOM   3847  CB  GLU A 505       0.540   1.124  27.924  1.00 14.72           C  
ATOM   3848  CG  GLU A 505       1.537   1.896  27.060  1.00 21.30           C  
ATOM   3849  CD  GLU A 505       1.861   3.335  27.432  1.00 32.49           C  
ATOM   3850  OE1 GLU A 505       1.191   3.870  28.344  1.00 39.46           O  
ATOM   3851  OE2 GLU A 505       2.753   3.914  26.767  1.00 40.41           O  
ATOM   3852  N   TYR A 506      -1.696  -1.262  28.227  1.00 10.01           N  
ATOM   3853  CA  TYR A 506      -2.530  -2.072  29.093  1.00 10.07           C  
ATOM   3854  C   TYR A 506      -2.539  -3.542  28.664  1.00  9.72           C  
ATOM   3855  O   TYR A 506      -2.521  -4.445  29.501  1.00  9.64           O  
ATOM   3856  CB  TYR A 506      -3.934  -1.477  29.073  1.00 10.48           C  
ATOM   3857  CG  TYR A 506      -5.069  -2.285  29.692  1.00 10.31           C  
ATOM   3858  CD1 TYR A 506      -5.382  -2.155  31.033  1.00 10.68           C  
ATOM   3859  CD2 TYR A 506      -5.791  -3.202  28.936  1.00 10.25           C  
ATOM   3860  CE1 TYR A 506      -6.397  -2.903  31.588  1.00 11.29           C  
ATOM   3861  CE2 TYR A 506      -6.809  -3.923  29.487  1.00 11.02           C  
ATOM   3862  CZ  TYR A 506      -7.128  -3.798  30.818  1.00 10.99           C  
ATOM   3863  OH  TYR A 506      -8.147  -4.516  31.366  1.00 11.98           O  
ATOM   3864  N   ILE A 507      -2.628  -3.800  27.367  1.00  9.43           N  
ATOM   3865  CA  ILE A 507      -2.955  -5.140  26.847  1.00 10.60           C  
ATOM   3866  C   ILE A 507      -1.952  -6.213  27.273  1.00  9.85           C  
ATOM   3867  O   ILE A 507      -2.370  -7.329  27.591  1.00  9.94           O  
ATOM   3868  CB  ILE A 507      -3.132  -5.048  25.312  1.00 12.15           C  
ATOM   3869  CG1 ILE A 507      -4.476  -4.469  25.005  1.00 13.24           C  
ATOM   3870  CG2 ILE A 507      -2.897  -6.372  24.592  1.00 13.87           C  
ATOM   3871  CD1 ILE A 507      -5.658  -5.307  25.362  1.00 13.99           C  
ATOM   3872  N   PRO A 508      -0.634  -5.978  27.279  1.00  9.54           N  
ATOM   3873  CA  PRO A 508       0.328  -7.026  27.648  1.00 10.47           C  
ATOM   3874  C   PRO A 508       0.094  -7.584  29.050  1.00 10.23           C  
ATOM   3875  O   PRO A 508       0.552  -8.706  29.332  1.00 10.22           O  
ATOM   3876  CB  PRO A 508       1.680  -6.340  27.558  1.00 11.33           C  
ATOM   3877  CG  PRO A 508       1.480  -5.313  26.474  1.00 12.24           C  
ATOM   3878  CD  PRO A 508       0.088  -4.780  26.763  1.00 10.66           C  
ATOM   3879  N   TYR A 509      -0.579  -6.815  29.907  1.00  9.82           N  
ATOM   3880  CA  TYR A 509      -0.782  -7.189  31.296  1.00 10.45           C  
ATOM   3881  C   TYR A 509      -2.208  -7.677  31.530  1.00  9.84           C  
ATOM   3882  O   TYR A 509      -2.609  -7.974  32.665  1.00 10.60           O  
ATOM   3883  CB  TYR A 509      -0.468  -5.998  32.219  1.00 10.73           C  
ATOM   3884  CG  TYR A 509       0.974  -5.634  32.042  1.00 11.98           C  
ATOM   3885  CD1 TYR A 509       1.963  -6.417  32.612  1.00 12.47           C  
ATOM   3886  CD2 TYR A 509       1.362  -4.631  31.161  1.00 13.21           C  
ATOM   3887  CE1 TYR A 509       3.317  -6.155  32.401  1.00 14.68           C  
ATOM   3888  CE2 TYR A 509       2.697  -4.362  30.920  1.00 14.54           C  
ATOM   3889  CZ  TYR A 509       3.672  -5.143  31.519  1.00 15.06           C  
ATOM   3890  OH  TYR A 509       4.990  -4.831  31.301  1.00 19.62           O  
ATOM   3891  N   HIS A 510      -3.014  -7.782  30.457  1.00  9.81           N  
ATOM   3892  CA  HIS A 510      -4.405  -8.169  30.583  1.00  9.54           C  
ATOM   3893  C   HIS A 510      -4.819  -9.003  29.381  1.00  9.92           C  
ATOM   3894  O   HIS A 510      -5.781  -8.659  28.681  1.00 11.71           O  
ATOM   3895  CB  HIS A 510      -5.314  -6.943  30.722  1.00 10.80           C  
ATOM   3896  CG  HIS A 510      -4.998  -6.079  31.879  1.00 10.63           C  
ATOM   3897  ND1 HIS A 510      -4.032  -5.092  31.834  1.00 11.58           N  
ATOM   3898  CD2 HIS A 510      -5.466  -6.137  33.136  1.00 11.87           C  
ATOM   3899  CE1 HIS A 510      -3.936  -4.560  33.080  1.00 12.48           C  
ATOM   3900  NE2 HIS A 510      -4.818  -5.117  33.831  1.00 11.96           N  
ATOM   3901  N   PHE A 511      -4.075 -10.046  29.075  1.00  9.50           N  
ATOM   3902  CA  PHE A 511      -4.444 -10.935  27.986  1.00  8.84           C  
ATOM   3903  C   PHE A 511      -4.237 -12.392  28.398  1.00  9.68           C  
ATOM   3904  O   PHE A 511      -3.463 -12.687  29.344  1.00  8.76           O  
ATOM   3905  CB  PHE A 511      -3.672 -10.633  26.699  1.00  8.74           C  
ATOM   3906  CG  PHE A 511      -2.292 -11.268  26.613  1.00  8.87           C  
ATOM   3907  CD1 PHE A 511      -1.232 -10.741  27.348  1.00  9.74           C  
ATOM   3908  CD2 PHE A 511      -2.105 -12.428  25.889  1.00  9.40           C  
ATOM   3909  CE1 PHE A 511       0.009 -11.343  27.294  1.00 11.53           C  
ATOM   3910  CE2 PHE A 511      -0.870 -13.035  25.846  1.00 10.76           C  
ATOM   3911  CZ  PHE A 511       0.195 -12.499  26.534  1.00 11.53           C  
ATOM   3912  N   ARG A 512      -4.848 -13.286  27.640  1.00  7.96           N  
ATOM   3913  CA  ARG A 512      -4.568 -14.696  27.745  1.00  8.13           C  
ATOM   3914  C   ARG A 512      -4.254 -15.246  26.371  1.00  7.88           C  
ATOM   3915  O   ARG A 512      -4.712 -14.710  25.346  1.00  8.60           O  
ATOM   3916  CB  ARG A 512      -5.773 -15.473  28.273  1.00  8.01           C  
ATOM   3917  CG  ARG A 512      -7.073 -15.327  27.486  1.00  8.90           C  
ATOM   3918  CD  ARG A 512      -8.206 -16.262  27.925  1.00 10.09           C  
ATOM   3919  NE  ARG A 512      -9.466 -16.105  27.222  1.00 10.87           N  
ATOM   3920  CZ  ARG A 512      -9.725 -16.741  26.115  1.00 12.10           C  
ATOM   3921  NH1 ARG A 512      -8.842 -17.479  25.479  1.00 12.90           N  
ATOM   3922  NH2 ARG A 512     -10.916 -16.619  25.571  1.00 11.81           N  
ATOM   3923  N   PRO A 513      -3.570 -16.390  26.304  1.00  8.10           N  
ATOM   3924  CA  PRO A 513      -3.553 -17.164  25.066  1.00  7.94           C  
ATOM   3925  C   PRO A 513      -4.953 -17.472  24.596  1.00  8.05           C  
ATOM   3926  O   PRO A 513      -5.893 -17.690  25.387  1.00  7.49           O  
ATOM   3927  CB  PRO A 513      -2.829 -18.457  25.507  1.00  8.64           C  
ATOM   3928  CG  PRO A 513      -2.052 -18.039  26.698  1.00  9.25           C  
ATOM   3929  CD  PRO A 513      -2.908 -17.063  27.442  1.00  8.40           C  
ATOM   3930  N   ASN A 514      -5.133 -17.582  23.272  1.00  7.34           N  
ATOM   3931  CA  ASN A 514      -6.393 -18.016  22.726  1.00  7.12           C  
ATOM   3932  C   ASN A 514      -6.536 -19.530  22.601  1.00  7.98           C  
ATOM   3933  O   ASN A 514      -7.630 -20.005  22.320  1.00  9.11           O  
ATOM   3934  CB  ASN A 514      -6.701 -17.329  21.381  1.00  7.26           C  
ATOM   3935  CG  ASN A 514      -8.177 -17.241  21.098  1.00  8.12           C  
ATOM   3936  OD1 ASN A 514      -9.023 -17.049  21.975  1.00  9.41           O  
ATOM   3937  ND2 ASN A 514      -8.538 -17.429  19.836  1.00  8.88           N  
ATOM   3938  N   TYR A 515      -5.442 -20.256  22.721  1.00  7.64           N  
ATOM   3939  CA  TYR A 515      -5.459 -21.734  22.696  1.00  7.67           C  
ATOM   3940  C   TYR A 515      -5.833 -22.267  21.309  1.00  8.56           C  
ATOM   3941  O   TYR A 515      -6.449 -23.336  21.186  1.00  9.19           O  
ATOM   3942  CB  TYR A 515      -6.404 -22.344  23.749  1.00  8.37           C  
ATOM   3943  CG  TYR A 515      -6.481 -21.594  25.072  1.00  8.18           C  
ATOM   3944  CD1 TYR A 515      -5.352 -21.346  25.828  1.00  8.31           C  
ATOM   3945  CD2 TYR A 515      -7.717 -21.137  25.548  1.00  9.23           C  
ATOM   3946  CE1 TYR A 515      -5.442 -20.646  27.017  1.00  8.35           C  
ATOM   3947  CE2 TYR A 515      -7.832 -20.462  26.748  1.00  8.95           C  
ATOM   3948  CZ  TYR A 515      -6.689 -20.194  27.440  1.00  8.02           C  
ATOM   3949  OH  TYR A 515      -6.740 -19.496  28.644  1.00 10.69           O  
ATOM   3950  N   HIS A 516      -5.467 -21.515  20.266  1.00  8.21           N  
ATOM   3951  CA  HIS A 516      -5.627 -21.942  18.885  1.00  8.56           C  
ATOM   3952  C   HIS A 516      -4.279 -22.162  18.215  1.00  8.79           C  
ATOM   3953  O   HIS A 516      -4.129 -21.905  17.013  1.00  8.63           O  
ATOM   3954  CB  HIS A 516      -6.459 -20.955  18.062  1.00  9.45           C  
ATOM   3955  CG  HIS A 516      -7.883 -20.817  18.402  1.00 11.82           C  
ATOM   3956  ND1 HIS A 516      -8.725 -20.038  17.610  1.00 12.58           N  
ATOM   3957  CD2 HIS A 516      -8.608 -21.172  19.499  1.00 15.08           C  
ATOM   3958  CE1 HIS A 516      -9.921 -19.995  18.146  1.00 15.28           C  
ATOM   3959  NE2 HIS A 516      -9.874 -20.628  19.336  1.00 18.66           N  
ATOM   3960  N   GLY A 517      -3.249 -22.635  18.922  1.00  7.87           N  
ATOM   3961  CA  GLY A 517      -1.925 -22.696  18.354  1.00  8.25           C  
ATOM   3962  C   GLY A 517      -1.852 -23.660  17.182  1.00  8.01           C  
ATOM   3963  O   GLY A 517      -2.227 -24.819  17.303  1.00  7.83           O  
ATOM   3964  N   VAL A 518      -1.285 -23.182  16.071  1.00  7.60           N  
ATOM   3965  CA  VAL A 518      -1.044 -24.025  14.912  1.00  7.46           C  
ATOM   3966  C   VAL A 518       0.398 -23.825  14.446  1.00  7.52           C  
ATOM   3967  O   VAL A 518       1.108 -22.883  14.806  1.00  7.67           O  
ATOM   3968  CB  VAL A 518      -2.037 -23.754  13.762  1.00  7.49           C  
ATOM   3969  CG1 VAL A 518      -3.467 -23.987  14.157  1.00  7.61           C  
ATOM   3970  CG2 VAL A 518      -1.833 -22.342  13.172  1.00  8.28           C  
ATOM   3971  N   GLY A 519       0.859 -24.741  13.567  1.00  7.69           N  
ATOM   3972  CA  GLY A 519       1.967 -24.449  12.705  1.00  8.35           C  
ATOM   3973  C   GLY A 519       3.279 -25.117  13.060  1.00  8.30           C  
ATOM   3974  O   GLY A 519       4.248 -24.954  12.313  1.00  9.10           O  
ATOM   3975  N   THR A 520       3.376 -25.795  14.228  1.00  7.79           N  
ATOM   3976  CA  THR A 520       4.639 -26.321  14.713  1.00  7.76           C  
ATOM   3977  C   THR A 520       5.193 -27.502  13.918  1.00  7.64           C  
ATOM   3978  O   THR A 520       6.372 -27.851  14.088  1.00  9.28           O  
ATOM   3979  CB  THR A 520       4.430 -26.714  16.179  1.00  7.96           C  
ATOM   3980  OG1 THR A 520       3.311 -27.579  16.233  1.00  8.30           O  
ATOM   3981  CG2 THR A 520       4.212 -25.489  17.032  1.00  8.30           C  
ATOM   3982  N   CYS A 521       4.359 -28.113  13.067  1.00  8.39           N  
ATOM   3983  CA  CYS A 521       4.804 -29.087  12.054  1.00  8.81           C  
ATOM   3984  C   CYS A 521       4.176 -28.718  10.704  1.00  8.08           C  
ATOM   3985  O   CYS A 521       3.367 -29.464  10.157  1.00  8.62           O  
ATOM   3986  CB  CYS A 521       4.411 -30.526  12.409  1.00  8.79           C  
ATOM   3987  SG  CYS A 521       5.144 -31.134  13.956  1.00  9.18           S  
ATOM   3988  N   SER A 522       4.532 -27.532  10.196  1.00  8.65           N  
ATOM   3989  CA  SER A 522       3.744 -26.917   9.143  1.00  8.99           C  
ATOM   3990  C   SER A 522       3.714 -27.791   7.871  1.00  9.32           C  
ATOM   3991  O   SER A 522       4.737 -28.278   7.385  1.00  9.34           O  
ATOM   3992  CB  SER A 522       4.310 -25.558   8.799  1.00  9.53           C  
ATOM   3993  OG  SER A 522       3.861 -24.558   9.719  1.00  9.40           O  
ATOM   3994  N   MET A 523       2.549 -27.843   7.320  1.00  8.52           N  
ATOM   3995  CA  MET A 523       2.268 -28.479   6.018  1.00  8.35           C  
ATOM   3996  C   MET A 523       2.537 -27.482   4.886  1.00  8.70           C  
ATOM   3997  O   MET A 523       1.694 -26.673   4.562  1.00 10.04           O  
ATOM   3998  CB  MET A 523       0.822 -28.967   5.952  1.00  8.79           C  
ATOM   3999  CG  MET A 523       0.535 -29.758   4.677  1.00  8.95           C  
ATOM   4000  SD  MET A 523      -1.046 -30.595   4.649  1.00 11.30           S  
ATOM   4001  CE  MET A 523      -2.105 -29.166   4.897  1.00 12.41           C  
ATOM   4002  N   MET A 524       3.760 -27.509   4.392  1.00  8.72           N  
ATOM   4003  CA  MET A 524       4.147 -26.699   3.248  1.00  9.89           C  
ATOM   4004  C   MET A 524       5.432 -27.334   2.732  1.00 10.01           C  
ATOM   4005  O   MET A 524       6.078 -28.151   3.394  1.00 10.42           O  
ATOM   4006  CB  MET A 524       4.308 -25.226   3.633  1.00 11.54           C  
ATOM   4007  CG  MET A 524       5.313 -24.957   4.732  1.00 11.56           C  
ATOM   4008  SD  MET A 524       5.099 -23.251   5.293  1.00 13.44           S  
ATOM   4009  CE  MET A 524       6.255 -23.210   6.657  1.00 12.73           C  
ATOM   4010  N   PRO A 525       5.914 -26.953   1.520  1.00 11.70           N  
ATOM   4011  CA  PRO A 525       7.164 -27.522   1.020  1.00 12.10           C  
ATOM   4012  C   PRO A 525       8.324 -27.378   1.964  1.00 11.95           C  
ATOM   4013  O   PRO A 525       8.450 -26.374   2.678  1.00 11.89           O  
ATOM   4014  CB  PRO A 525       7.414 -26.745  -0.299  1.00 13.09           C  
ATOM   4015  CG  PRO A 525       6.046 -26.472  -0.768  1.00 12.54           C  
ATOM   4016  CD  PRO A 525       5.247 -26.089   0.527  1.00 12.66           C  
ATOM   4017  N   LYS A 526       9.214 -28.381   1.903  1.00 13.07           N  
ATOM   4018  CA  LYS A 526      10.409 -28.380   2.720  1.00 15.25           C  
ATOM   4019  C   LYS A 526      11.203 -27.083   2.512  1.00 15.06           C  
ATOM   4020  O   LYS A 526      11.695 -26.461   3.449  1.00 15.12           O  
ATOM   4021  CB  LYS A 526      11.246 -29.650   2.465  1.00 15.38           C  
ATOM   4022  CG  LYS A 526      12.383 -29.980   3.439  1.00 17.99           C  
ATOM   4023  CD  LYS A 526      13.082 -31.327   3.173  1.00 21.38           C  
ATOM   4024  CE  LYS A 526      14.323 -31.600   3.967  1.00 25.72           C  
ATOM   4025  NZ  LYS A 526      15.384 -30.648   3.656  1.00 30.31           N  
ATOM   4026  N   GLU A 527      11.273 -26.605   1.252  1.00 15.44           N  
ATOM   4027  CA  GLU A 527      12.030 -25.413   0.899  1.00 17.15           C  
ATOM   4028  C   GLU A 527      11.517 -24.174   1.622  1.00 16.17           C  
ATOM   4029  O   GLU A 527      12.324 -23.306   1.904  1.00 19.54           O  
ATOM   4030  CB  GLU A 527      11.921 -25.245  -0.621  1.00 19.23           C  
ATOM   4031  CG  GLU A 527      12.822 -24.158  -1.166  1.00 23.93           C  
ATOM   4032  CD  GLU A 527      12.718 -24.044  -2.677  1.00 26.98           C  
ATOM   4033  OE1 GLU A 527      12.522 -25.103  -3.320  1.00 30.11           O  
ATOM   4034  OE2 GLU A 527      12.779 -22.900  -3.174  1.00 28.99           O  
ATOM   4035  N   MET A 528      10.205 -24.117   1.893  1.00 14.35           N  
ATOM   4036  CA  MET A 528       9.561 -22.975   2.546  1.00 16.51           C  
ATOM   4037  C   MET A 528       9.561 -23.125   4.079  1.00 14.24           C  
ATOM   4038  O   MET A 528       8.927 -22.306   4.731  1.00 15.26           O  
ATOM   4039  CB  MET A 528       8.070 -22.901   2.178  1.00 19.25           C  
ATOM   4040  CG  MET A 528       7.734 -22.516   0.767  1.00 26.69           C  
ATOM   4041  SD  MET A 528       5.935 -22.422   0.685  1.00 30.13           S  
ATOM   4042  CE  MET A 528       5.655 -20.982   1.726  1.00 27.26           C  
ATOM   4043  N   GLY A 529      10.194 -24.162   4.626  1.00 13.60           N  
ATOM   4044  CA  GLY A 529      10.218 -24.371   6.070  1.00 13.71           C  
ATOM   4045  C   GLY A 529       9.171 -25.385   6.546  1.00 12.22           C  
ATOM   4046  O   GLY A 529       8.986 -25.492   7.764  1.00 11.86           O  
ATOM   4047  N   GLY A 530       8.637 -26.214   5.673  1.00 10.65           N  
ATOM   4048  CA  GLY A 530       7.653 -27.213   6.067  1.00  9.94           C  
ATOM   4049  C   GLY A 530       8.266 -28.429   6.737  1.00 10.11           C  
ATOM   4050  O   GLY A 530       9.438 -28.767   6.583  1.00 11.00           O  
ATOM   4051  N   VAL A 531       7.390 -29.107   7.495  1.00  9.29           N  
ATOM   4052  CA  VAL A 531       7.707 -30.351   8.148  1.00  8.72           C  
ATOM   4053  C   VAL A 531       6.979 -31.525   7.513  1.00  8.89           C  
ATOM   4054  O   VAL A 531       7.497 -32.652   7.580  1.00  9.32           O  
ATOM   4055  CB  VAL A 531       7.435 -30.235   9.676  1.00  8.75           C  
ATOM   4056  CG1 VAL A 531       7.654 -31.559  10.399  1.00  9.28           C  
ATOM   4057  CG2 VAL A 531       8.326 -29.153  10.254  1.00  9.63           C  
ATOM   4058  N   VAL A 532       5.783 -31.299   6.970  1.00  8.17           N  
ATOM   4059  CA  VAL A 532       5.032 -32.367   6.349  1.00  8.89           C  
ATOM   4060  C   VAL A 532       4.574 -31.975   4.949  1.00  9.37           C  
ATOM   4061  O   VAL A 532       4.369 -30.795   4.637  1.00  9.14           O  
ATOM   4062  CB  VAL A 532       3.852 -32.818   7.203  1.00  8.79           C  
ATOM   4063  CG1 VAL A 532       4.295 -33.259   8.592  1.00  9.25           C  
ATOM   4064  CG2 VAL A 532       2.763 -31.779   7.326  1.00  9.10           C  
ATOM   4065  N   ASP A 533       4.406 -33.023   4.129  1.00  9.48           N  
ATOM   4066  CA  ASP A 533       3.881 -32.864   2.757  1.00  9.49           C  
ATOM   4067  C   ASP A 533       2.369 -32.757   2.738  1.00  9.76           C  
ATOM   4068  O   ASP A 533       1.702 -32.716   3.785  1.00  9.18           O  
ATOM   4069  CB  ASP A 533       4.447 -33.990   1.882  1.00 10.35           C  
ATOM   4070  CG  ASP A 533       3.844 -35.353   2.097  1.00 10.32           C  
ATOM   4071  OD1 ASP A 533       2.770 -35.483   2.757  1.00 10.19           O  
ATOM   4072  OD2 ASP A 533       4.357 -36.320   1.452  1.00 11.29           O  
ATOM   4073  N   ASN A 534       1.765 -32.737   1.540  1.00 10.02           N  
ATOM   4074  CA  ASN A 534       0.352 -32.496   1.396  1.00 10.39           C  
ATOM   4075  C   ASN A 534      -0.494 -33.712   1.728  1.00  9.57           C  
ATOM   4076  O   ASN A 534      -1.728 -33.682   1.636  1.00 10.97           O  
ATOM   4077  CB  ASN A 534       0.010 -32.010  -0.017  1.00 10.31           C  
ATOM   4078  CG  ASN A 534      -0.076 -33.139  -1.018  1.00 12.74           C  
ATOM   4079  OD1 ASN A 534       0.638 -34.140  -0.945  1.00 14.47           O  
ATOM   4080  ND2 ASN A 534      -1.033 -33.025  -1.909  1.00 13.32           N  
ATOM   4081  N   ALA A 535       0.160 -34.806   2.177  1.00  9.96           N  
ATOM   4082  CA  ALA A 535      -0.562 -35.932   2.734  1.00  9.71           C  
ATOM   4083  C   ALA A 535      -0.205 -36.128   4.218  1.00  9.40           C  
ATOM   4084  O   ALA A 535      -0.390 -37.215   4.767  1.00  9.33           O  
ATOM   4085  CB  ALA A 535      -0.309 -37.207   1.909  1.00 10.52           C  
ATOM   4086  N   ALA A 536       0.381 -35.065   4.792  1.00  9.54           N  
ATOM   4087  CA  ALA A 536       0.763 -34.985   6.214  1.00  9.20           C  
ATOM   4088  C   ALA A 536       1.921 -35.919   6.574  1.00  9.42           C  
ATOM   4089  O   ALA A 536       2.156 -36.172   7.763  1.00  8.82           O  
ATOM   4090  CB  ALA A 536      -0.462 -35.213   7.087  1.00  9.78           C  
ATOM   4091  N   ARG A 537       2.719 -36.357   5.588  1.00  9.05           N  
ATOM   4092  CA  ARG A 537       3.892 -37.179   5.841  1.00  8.47           C  
ATOM   4093  C   ARG A 537       5.095 -36.331   6.214  1.00  9.26           C  
ATOM   4094  O   ARG A 537       5.474 -35.376   5.532  1.00  8.78           O  
ATOM   4095  CB  ARG A 537       4.196 -38.005   4.582  1.00  8.82           C  
ATOM   4096  CG  ARG A 537       3.049 -38.913   4.230  1.00  9.19           C  
ATOM   4097  CD  ARG A 537       3.335 -39.787   2.996  1.00  9.83           C  
ATOM   4098  NE  ARG A 537       3.331 -38.948   1.798  1.00  9.94           N  
ATOM   4099  CZ  ARG A 537       3.373 -39.437   0.554  1.00 10.53           C  
ATOM   4100  NH1 ARG A 537       3.392 -40.739   0.376  1.00 10.77           N  
ATOM   4101  NH2 ARG A 537       3.316 -38.582  -0.455  1.00 11.57           N  
ATOM   4102  N   VAL A 538       5.777 -36.730   7.284  1.00  8.58           N  
ATOM   4103  CA  VAL A 538       6.998 -36.071   7.687  1.00  8.96           C  
ATOM   4104  C   VAL A 538       8.071 -36.249   6.610  1.00 10.06           C  
ATOM   4105  O   VAL A 538       8.375 -37.380   6.210  1.00  9.88           O  
ATOM   4106  CB  VAL A 538       7.468 -36.593   9.046  1.00  9.52           C  
ATOM   4107  CG1 VAL A 538       8.815 -36.046   9.419  1.00  9.81           C  
ATOM   4108  CG2 VAL A 538       6.431 -36.331  10.150  1.00  9.76           C  
ATOM   4109  N   TYR A 539       8.678 -35.150   6.194  1.00  9.72           N  
ATOM   4110  CA  TYR A 539       9.658 -35.221   5.112  1.00 10.16           C  
ATOM   4111  C   TYR A 539      10.784 -36.179   5.468  1.00 10.82           C  
ATOM   4112  O   TYR A 539      11.463 -36.053   6.485  1.00 12.22           O  
ATOM   4113  CB  TYR A 539      10.226 -33.844   4.825  1.00 11.31           C  
ATOM   4114  CG  TYR A 539       9.248 -32.934   4.121  1.00 10.78           C  
ATOM   4115  CD1 TYR A 539       8.667 -33.271   2.891  1.00 11.52           C  
ATOM   4116  CD2 TYR A 539       8.839 -31.747   4.702  1.00 10.20           C  
ATOM   4117  CE1 TYR A 539       7.746 -32.438   2.279  1.00 11.16           C  
ATOM   4118  CE2 TYR A 539       7.927 -30.912   4.097  1.00 10.58           C  
ATOM   4119  CZ  TYR A 539       7.368 -31.251   2.880  1.00 10.60           C  
ATOM   4120  OH  TYR A 539       6.429 -30.496   2.188  1.00 11.48           O  
ATOM   4121  N   GLY A 540      11.048 -37.091   4.536  1.00 10.62           N  
ATOM   4122  CA  GLY A 540      12.239 -37.935   4.649  1.00 11.79           C  
ATOM   4123  C   GLY A 540      12.076 -39.110   5.623  1.00 11.60           C  
ATOM   4124  O   GLY A 540      13.060 -39.797   5.918  1.00 13.96           O  
ATOM   4125  N   VAL A 541      10.831 -39.419   6.022  1.00 10.05           N  
ATOM   4126  CA  VAL A 541      10.528 -40.547   6.876  1.00  9.98           C  
ATOM   4127  C   VAL A 541       9.408 -41.341   6.234  1.00  9.83           C  
ATOM   4128  O   VAL A 541       8.419 -40.782   5.745  1.00 11.59           O  
ATOM   4129  CB  VAL A 541      10.120 -40.109   8.291  1.00  9.30           C  
ATOM   4130  CG1 VAL A 541       9.911 -41.295   9.204  1.00 10.54           C  
ATOM   4131  CG2 VAL A 541      11.110 -39.135   8.865  1.00 10.79           C  
ATOM   4132  N   GLN A 542       9.552 -42.665   6.243  1.00 10.10           N  
ATOM   4133  CA  GLN A 542       8.499 -43.561   5.826  1.00 10.11           C  
ATOM   4134  C   GLN A 542       7.555 -43.869   6.981  1.00  9.40           C  
ATOM   4135  O   GLN A 542       8.027 -44.116   8.103  1.00 10.55           O  
ATOM   4136  CB  GLN A 542       9.045 -44.913   5.343  1.00 11.53           C  
ATOM   4137  CG  GLN A 542       9.988 -44.795   4.155  1.00 14.78           C  
ATOM   4138  CD  GLN A 542      10.560 -46.161   3.863  1.00 17.89           C  
ATOM   4139  OE1 GLN A 542       9.821 -47.081   3.549  1.00 22.05           O  
ATOM   4140  NE2 GLN A 542      11.846 -46.332   4.083  1.00 20.68           N  
ATOM   4141  N   GLY A 543       6.268 -43.903   6.707  1.00  9.94           N  
ATOM   4142  CA  GLY A 543       5.307 -44.412   7.666  1.00  9.58           C  
ATOM   4143  C   GLY A 543       5.063 -43.512   8.894  1.00  9.05           C  
ATOM   4144  O   GLY A 543       4.693 -44.056   9.935  1.00  9.57           O  
ATOM   4145  N   LEU A 544       5.265 -42.199   8.744  1.00  8.64           N  
ATOM   4146  CA  LEU A 544       5.089 -41.259   9.855  1.00  8.56           C  
ATOM   4147  C   LEU A 544       4.353 -40.014   9.351  1.00  8.12           C  
ATOM   4148  O   LEU A 544       4.836 -39.331   8.461  1.00  8.75           O  
ATOM   4149  CB  LEU A 544       6.446 -40.891  10.426  1.00  8.29           C  
ATOM   4150  CG  LEU A 544       6.402 -39.904  11.604  1.00  8.91           C  
ATOM   4151  CD1 LEU A 544       5.663 -40.462  12.787  1.00  9.84           C  
ATOM   4152  CD2 LEU A 544       7.791 -39.510  12.010  1.00  9.20           C  
ATOM   4153  N   ARG A 545       3.228 -39.693  10.012  1.00  8.55           N  
ATOM   4154  CA  ARG A 545       2.416 -38.522   9.670  1.00  7.99           C  
ATOM   4155  C   ARG A 545       2.169 -37.723  10.949  1.00  8.25           C  
ATOM   4156  O   ARG A 545       2.188 -38.276  12.045  1.00  8.67           O  
ATOM   4157  CB  ARG A 545       1.106 -38.878   9.012  1.00  8.39           C  
ATOM   4158  CG  ARG A 545       1.360 -39.810   7.816  1.00  8.94           C  
ATOM   4159  CD  ARG A 545       0.144 -39.839   6.921  1.00  9.07           C  
ATOM   4160  NE  ARG A 545       0.291 -40.966   5.977  1.00  9.02           N  
ATOM   4161  CZ  ARG A 545      -0.013 -40.994   4.648  1.00  9.74           C  
ATOM   4162  NH1 ARG A 545      -0.512 -39.952   4.034  1.00  9.65           N  
ATOM   4163  NH2 ARG A 545       0.090 -42.142   4.026  1.00 10.15           N  
ATOM   4164  N   VAL A 546       1.943 -36.424  10.771  1.00  7.70           N  
ATOM   4165  CA  VAL A 546       1.427 -35.527  11.801  1.00  7.60           C  
ATOM   4166  C   VAL A 546       0.081 -35.053  11.294  1.00  7.59           C  
ATOM   4167  O   VAL A 546       0.026 -34.490  10.209  1.00  7.78           O  
ATOM   4168  CB  VAL A 546       2.386 -34.394  12.152  1.00  8.10           C  
ATOM   4169  CG1 VAL A 546       1.812 -33.571  13.311  1.00  8.62           C  
ATOM   4170  CG2 VAL A 546       3.772 -34.892  12.503  1.00  8.69           C  
ATOM   4171  N   ILE A 547      -1.032 -35.270  12.044  1.00  7.33           N  
ATOM   4172  CA  ILE A 547      -2.387 -35.135  11.529  1.00  7.67           C  
ATOM   4173  C   ILE A 547      -3.236 -34.094  12.243  1.00  7.52           C  
ATOM   4174  O   ILE A 547      -4.437 -34.023  12.020  1.00  8.48           O  
ATOM   4175  CB  ILE A 547      -3.066 -36.516  11.488  1.00  8.82           C  
ATOM   4176  CG1 ILE A 547      -3.346 -37.068  12.879  1.00  9.52           C  
ATOM   4177  CG2 ILE A 547      -2.233 -37.501  10.665  1.00  8.76           C  
ATOM   4178  CD1 ILE A 547      -4.206 -38.325  12.919  1.00  9.79           C  
ATOM   4179  N   ASP A 548      -2.597 -33.353  13.162  1.00  7.24           N  
ATOM   4180  CA  ASP A 548      -3.322 -32.521  14.113  1.00  7.22           C  
ATOM   4181  C   ASP A 548      -3.085 -31.030  13.830  1.00  7.30           C  
ATOM   4182  O   ASP A 548      -2.594 -30.625  12.800  1.00  7.37           O  
ATOM   4183  CB  ASP A 548      -2.915 -32.911  15.528  1.00  7.42           C  
ATOM   4184  CG  ASP A 548      -1.449 -32.726  15.815  1.00  7.10           C  
ATOM   4185  OD1 ASP A 548      -0.748 -31.992  15.060  1.00  7.45           O  
ATOM   4186  OD2 ASP A 548      -0.983 -33.305  16.853  1.00  7.96           O  
ATOM   4187  N   GLY A 549      -3.444 -30.183  14.805  1.00  7.15           N  
ATOM   4188  CA  GLY A 549      -3.271 -28.740  14.684  1.00  7.19           C  
ATOM   4189  C   GLY A 549      -1.849 -28.249  14.546  1.00  6.71           C  
ATOM   4190  O   GLY A 549      -1.643 -27.058  14.341  1.00  7.40           O  
ATOM   4191  N   SER A 550      -0.851 -29.135  14.625  1.00  6.87           N  
ATOM   4192  CA  SER A 550       0.513 -28.787  14.306  1.00  7.17           C  
ATOM   4193  C   SER A 550       0.656 -28.342  12.853  1.00  7.19           C  
ATOM   4194  O   SER A 550       1.585 -27.612  12.514  1.00  7.98           O  
ATOM   4195  CB  SER A 550       1.456 -29.941  14.529  1.00  7.28           C  
ATOM   4196  OG  SER A 550       1.364 -30.502  15.825  1.00  7.78           O  
ATOM   4197  N   ILE A 551      -0.176 -28.894  11.971  1.00  7.85           N  
ATOM   4198  CA  ILE A 551       0.148 -28.836  10.533  1.00  7.63           C  
ATOM   4199  C   ILE A 551      -0.406 -27.630   9.782  1.00  8.21           C  
ATOM   4200  O   ILE A 551       0.225 -27.224   8.782  1.00  8.04           O  
ATOM   4201  CB  ILE A 551      -0.198 -30.139   9.812  1.00  8.16           C  
ATOM   4202  CG1 ILE A 551      -1.645 -30.351   9.546  1.00  8.87           C  
ATOM   4203  CG2 ILE A 551       0.444 -31.324  10.519  1.00  8.56           C  
ATOM   4204  CD1 ILE A 551      -1.934 -31.560   8.636  1.00 10.32           C  
ATOM   4205  N   PRO A 552      -1.538 -26.967  10.146  1.00  8.01           N  
ATOM   4206  CA  PRO A 552      -1.927 -25.795   9.358  1.00  7.86           C  
ATOM   4207  C   PRO A 552      -0.790 -24.815   9.276  1.00  8.62           C  
ATOM   4208  O   PRO A 552      -0.211 -24.439  10.305  1.00  9.06           O  
ATOM   4209  CB  PRO A 552      -3.143 -25.246  10.100  1.00  8.85           C  
ATOM   4210  CG  PRO A 552      -3.708 -26.478  10.769  1.00  8.80           C  
ATOM   4211  CD  PRO A 552      -2.527 -27.276  11.190  1.00  8.06           C  
ATOM   4212  N   PRO A 553      -0.469 -24.298   8.057  1.00  8.94           N  
ATOM   4213  CA  PRO A 553       0.637 -23.370   7.957  1.00  9.16           C  
ATOM   4214  C   PRO A 553       0.293 -21.908   8.276  1.00  9.63           C  
ATOM   4215  O   PRO A 553       1.186 -21.099   8.455  1.00 10.29           O  
ATOM   4216  CB  PRO A 553       1.098 -23.567   6.504  1.00 10.92           C  
ATOM   4217  CG  PRO A 553      -0.157 -23.867   5.801  1.00 10.60           C  
ATOM   4218  CD  PRO A 553      -0.917 -24.788   6.748  1.00 10.09           C  
ATOM   4219  N   THR A 554      -0.993 -21.642   8.396  1.00  9.68           N  
ATOM   4220  CA  THR A 554      -1.483 -20.304   8.643  1.00  9.88           C  
ATOM   4221  C   THR A 554      -2.557 -20.378   9.723  1.00  8.81           C  
ATOM   4222  O   THR A 554      -3.155 -21.430   9.968  1.00  8.92           O  
ATOM   4223  CB  THR A 554      -2.132 -19.669   7.400  1.00 10.02           C  
ATOM   4224  OG1 THR A 554      -3.395 -20.263   7.130  1.00  9.85           O  
ATOM   4225  CG2 THR A 554      -1.272 -19.794   6.155  1.00 11.08           C  
ATOM   4226  N   GLN A 555      -2.828 -19.215  10.320  1.00  8.57           N  
ATOM   4227  CA  GLN A 555      -4.069 -19.026  11.018  1.00  8.71           C  
ATOM   4228  C   GLN A 555      -5.238 -18.915  10.055  1.00  9.55           C  
ATOM   4229  O   GLN A 555      -5.078 -18.941   8.826  1.00  9.34           O  
ATOM   4230  CB  GLN A 555      -4.004 -17.866  12.010  1.00  8.84           C  
ATOM   4231  CG  GLN A 555      -3.492 -18.274  13.383  1.00  8.47           C  
ATOM   4232  CD  GLN A 555      -4.460 -19.210  14.081  1.00  9.10           C  
ATOM   4233  OE1 GLN A 555      -5.609 -19.401  13.673  1.00  9.11           O  
ATOM   4234  NE2 GLN A 555      -3.991 -19.794  15.182  1.00  9.45           N  
ATOM   4235  N   MET A 556      -6.419 -18.807  10.612  1.00  9.77           N  
ATOM   4236  CA  MET A 556      -7.643 -18.739   9.831  1.00 11.14           C  
ATOM   4237  C   MET A 556      -8.654 -17.901  10.588  1.00 10.95           C  
ATOM   4238  O   MET A 556      -8.619 -17.859  11.827  1.00 10.69           O  
ATOM   4239  CB  MET A 556      -8.379 -20.071   9.621  1.00 16.74           C  
ATOM   4240  CG  MET A 556      -7.689 -21.358   9.594  1.00 25.75           C  
ATOM   4241  SD  MET A 556      -8.693 -22.673  10.369  1.00 19.25           S  
ATOM   4242  CE  MET A 556      -7.069 -23.277  10.354  1.00 14.57           C  
ATOM   4243  N   SER A 557      -9.572 -17.273   9.857  1.00  8.59           N  
ATOM   4244  CA  SER A 557     -10.554 -16.366  10.446  1.00  8.65           C  
ATOM   4245  C   SER A 557     -11.774 -17.144  10.857  1.00  8.13           C  
ATOM   4246  O   SER A 557     -12.898 -17.043  10.303  1.00  8.83           O  
ATOM   4247  CB  SER A 557     -10.898 -15.221   9.516  1.00  8.22           C  
ATOM   4248  OG  SER A 557      -9.672 -14.512   9.298  1.00  9.46           O  
ATOM   4249  N   SER A 558     -11.565 -18.043  11.845  1.00  7.97           N  
ATOM   4250  CA  SER A 558     -12.614 -18.936  12.294  1.00  8.49           C  
ATOM   4251  C   SER A 558     -12.192 -19.626  13.577  1.00  7.73           C  
ATOM   4252  O   SER A 558     -11.043 -19.554  13.970  1.00  8.84           O  
ATOM   4253  CB  SER A 558     -13.001 -19.948  11.257  1.00 11.68           C  
ATOM   4254  OG  SER A 558     -12.066 -20.961  11.174  1.00 13.75           O  
ATOM   4255  N   HIS A 559     -13.162 -20.306  14.147  1.00  8.14           N  
ATOM   4256  CA  HIS A 559     -12.850 -21.335  15.134  1.00  8.49           C  
ATOM   4257  C   HIS A 559     -12.410 -22.576  14.359  1.00  9.03           C  
ATOM   4258  O   HIS A 559     -12.892 -22.850  13.268  1.00  9.46           O  
ATOM   4259  CB  HIS A 559     -14.070 -21.541  16.020  1.00  9.26           C  
ATOM   4260  CG  HIS A 559     -14.396 -20.309  16.805  1.00  9.78           C  
ATOM   4261  ND1 HIS A 559     -13.985 -20.107  18.103  1.00 10.38           N  
ATOM   4262  CD2 HIS A 559     -15.015 -19.190  16.445  1.00  9.53           C  
ATOM   4263  CE1 HIS A 559     -14.396 -18.896  18.482  1.00  9.84           C  
ATOM   4264  NE2 HIS A 559     -15.001 -18.309  17.485  1.00  9.57           N  
ATOM   4265  N   VAL A 560     -11.464 -23.356  14.900  1.00  8.67           N  
ATOM   4266  CA  VAL A 560     -10.735 -24.334  14.075  1.00  9.24           C  
ATOM   4267  C   VAL A 560     -11.392 -25.716  13.974  1.00  8.37           C  
ATOM   4268  O   VAL A 560     -11.020 -26.454  13.064  1.00  9.42           O  
ATOM   4269  CB  VAL A 560      -9.281 -24.441  14.550  1.00 10.35           C  
ATOM   4270  CG1 VAL A 560      -8.514 -23.137  14.338  1.00 12.36           C  
ATOM   4271  CG2 VAL A 560      -9.207 -24.956  15.984  1.00 11.54           C  
ATOM   4272  N   MET A 561     -12.364 -26.094  14.808  1.00  7.97           N  
ATOM   4273  CA  MET A 561     -12.864 -27.460  14.753  1.00  8.42           C  
ATOM   4274  C   MET A 561     -13.352 -27.851  13.371  1.00  9.18           C  
ATOM   4275  O   MET A 561     -13.145 -29.001  12.927  1.00  9.07           O  
ATOM   4276  CB  MET A 561     -13.978 -27.751  15.757  1.00  8.56           C  
ATOM   4277  CG  MET A 561     -13.510 -27.906  17.203  1.00  8.79           C  
ATOM   4278  SD  MET A 561     -14.874 -28.435  18.259  1.00  8.60           S  
ATOM   4279  CE  MET A 561     -15.757 -26.910  18.574  1.00  8.50           C  
ATOM   4280  N   THR A 562     -14.118 -26.988  12.704  1.00  8.79           N  
ATOM   4281  CA  THR A 562     -14.678 -27.346  11.407  1.00  9.15           C  
ATOM   4282  C   THR A 562     -13.606 -27.765  10.431  1.00  9.76           C  
ATOM   4283  O   THR A 562     -13.859 -28.637   9.586  1.00 10.37           O  
ATOM   4284  CB  THR A 562     -15.460 -26.186  10.789  1.00  9.47           C  
ATOM   4285  OG1 THR A 562     -14.578 -25.085  10.677  1.00  9.18           O  
ATOM   4286  CG2 THR A 562     -16.716 -25.895  11.566  1.00  9.26           C  
ATOM   4287  N   VAL A 563     -12.470 -27.129  10.493  1.00  8.45           N  
ATOM   4288  CA  VAL A 563     -11.349 -27.381   9.615  1.00  9.80           C  
ATOM   4289  C   VAL A 563     -10.604 -28.627  10.064  1.00  9.03           C  
ATOM   4290  O   VAL A 563     -10.145 -29.422   9.236  1.00  9.02           O  
ATOM   4291  CB  VAL A 563     -10.440 -26.153   9.524  1.00 10.66           C  
ATOM   4292  CG1 VAL A 563      -9.203 -26.434   8.701  1.00 10.69           C  
ATOM   4293  CG2 VAL A 563     -11.241 -24.992   8.922  1.00 11.77           C  
ATOM   4294  N   PHE A 564     -10.444 -28.805  11.369  1.00  8.36           N  
ATOM   4295  CA  PHE A 564      -9.625 -29.912  11.872  1.00  7.73           C  
ATOM   4296  C   PHE A 564     -10.361 -31.235  11.680  1.00  7.79           C  
ATOM   4297  O   PHE A 564      -9.709 -32.233  11.347  1.00  8.36           O  
ATOM   4298  CB  PHE A 564      -9.212 -29.711  13.336  1.00  8.17           C  
ATOM   4299  CG  PHE A 564      -8.161 -28.640  13.581  1.00  8.48           C  
ATOM   4300  CD1 PHE A 564      -7.738 -27.742  12.605  1.00  9.37           C  
ATOM   4301  CD2 PHE A 564      -7.627 -28.498  14.855  1.00  9.16           C  
ATOM   4302  CE1 PHE A 564      -6.819 -26.758  12.910  1.00  9.47           C  
ATOM   4303  CE2 PHE A 564      -6.686 -27.536  15.144  1.00  9.91           C  
ATOM   4304  CZ  PHE A 564      -6.274 -26.650  14.189  1.00 10.47           C  
ATOM   4305  N   TYR A 565     -11.669 -31.295  11.825  1.00  8.38           N  
ATOM   4306  CA  TYR A 565     -12.423 -32.490  11.500  1.00  8.25           C  
ATOM   4307  C   TYR A 565     -12.248 -32.823  10.019  1.00  9.36           C  
ATOM   4308  O   TYR A 565     -12.004 -33.988   9.628  1.00  9.76           O  
ATOM   4309  CB  TYR A 565     -13.898 -32.394  11.847  1.00  8.35           C  
ATOM   4310  CG  TYR A 565     -14.174 -32.539  13.332  1.00  8.83           C  
ATOM   4311  CD1 TYR A 565     -13.911 -33.754  13.954  1.00  8.91           C  
ATOM   4312  CD2 TYR A 565     -14.756 -31.533  14.104  1.00  8.58           C  
ATOM   4313  CE1 TYR A 565     -14.121 -33.932  15.288  1.00  8.94           C  
ATOM   4314  CE2 TYR A 565     -15.036 -31.727  15.444  1.00  8.74           C  
ATOM   4315  CZ  TYR A 565     -14.737 -32.939  16.037  1.00  8.80           C  
ATOM   4316  OH  TYR A 565     -14.919 -33.175  17.365  1.00  8.44           O  
ATOM   4317  N   ALA A 566     -12.332 -31.800   9.154  1.00  9.21           N  
ATOM   4318  CA  ALA A 566     -12.161 -32.001   7.722  1.00  8.71           C  
ATOM   4319  C   ALA A 566     -10.772 -32.511   7.376  1.00  9.41           C  
ATOM   4320  O   ALA A 566     -10.610 -33.431   6.571  1.00  9.95           O  
ATOM   4321  CB  ALA A 566     -12.408 -30.666   7.035  1.00  8.88           C  
ATOM   4322  N   MET A 567      -9.747 -31.945   7.990  1.00  9.35           N  
ATOM   4323  CA  MET A 567      -8.343 -32.245   7.756  1.00 10.53           C  
ATOM   4324  C   MET A 567      -8.114 -33.731   8.110  1.00  9.82           C  
ATOM   4325  O   MET A 567      -7.418 -34.469   7.400  1.00  9.43           O  
ATOM   4326  CB  MET A 567      -7.523 -31.235   8.571  1.00 13.46           C  
ATOM   4327  CG  MET A 567      -6.058 -31.388   8.701  1.00 14.34           C  
ATOM   4328  SD  MET A 567      -5.510 -30.036   9.770  1.00 16.43           S  
ATOM   4329  CE  MET A 567      -5.581 -30.682  11.440  1.00 14.27           C  
ATOM   4330  N   ALA A 568      -8.653 -34.172   9.240  1.00  9.43           N  
ATOM   4331  CA  ALA A 568      -8.476 -35.554   9.643  1.00  9.33           C  
ATOM   4332  C   ALA A 568      -9.128 -36.498   8.624  1.00  9.44           C  
ATOM   4333  O   ALA A 568      -8.553 -37.531   8.299  1.00  9.26           O  
ATOM   4334  CB  ALA A 568      -8.988 -35.758  11.046  1.00  9.59           C  
ATOM   4335  N   LEU A 569     -10.340 -36.210   8.163  1.00  9.57           N  
ATOM   4336  CA  LEU A 569     -10.966 -37.049   7.136  1.00  9.17           C  
ATOM   4337  C   LEU A 569     -10.157 -37.033   5.851  1.00  9.80           C  
ATOM   4338  O   LEU A 569     -10.012 -38.080   5.197  1.00  9.43           O  
ATOM   4339  CB  LEU A 569     -12.415 -36.638   6.919  1.00  9.68           C  
ATOM   4340  CG  LEU A 569     -13.354 -36.883   8.086  1.00 10.90           C  
ATOM   4341  CD1 LEU A 569     -14.730 -36.390   7.696  1.00 11.92           C  
ATOM   4342  CD2 LEU A 569     -13.388 -38.332   8.468  1.00 11.50           C  
ATOM   4343  N   LYS A 570      -9.656 -35.890   5.447  1.00  8.87           N  
ATOM   4344  CA  LYS A 570      -8.925 -35.791   4.201  1.00  9.21           C  
ATOM   4345  C   LYS A 570      -7.654 -36.621   4.297  1.00 10.16           C  
ATOM   4346  O   LYS A 570      -7.281 -37.371   3.366  1.00 10.55           O  
ATOM   4347  CB  LYS A 570      -8.606 -34.343   3.853  1.00 10.17           C  
ATOM   4348  CG  LYS A 570      -7.828 -34.193   2.615  1.00 10.12           C  
ATOM   4349  CD  LYS A 570      -7.850 -32.744   2.123  1.00 11.34           C  
ATOM   4350  CE  LYS A 570      -6.929 -32.471   0.975  1.00 13.79           C  
ATOM   4351  NZ  LYS A 570      -7.384 -33.139  -0.248  1.00 16.73           N  
ATOM   4352  N   ILE A 571      -6.876 -36.468   5.382  1.00  9.23           N  
ATOM   4353  CA  ILE A 571      -5.647 -37.226   5.577  1.00  9.29           C  
ATOM   4354  C   ILE A 571      -5.988 -38.716   5.660  1.00  9.32           C  
ATOM   4355  O   ILE A 571      -5.231 -39.542   5.125  1.00  9.73           O  
ATOM   4356  CB  ILE A 571      -4.876 -36.722   6.805  1.00  9.57           C  
ATOM   4357  CG1 ILE A 571      -4.341 -35.300   6.596  1.00  9.89           C  
ATOM   4358  CG2 ILE A 571      -3.715 -37.675   7.159  1.00  9.68           C  
ATOM   4359  CD1 ILE A 571      -3.981 -34.575   7.892  1.00 10.92           C  
ATOM   4360  N   SER A 572      -7.061 -39.085   6.325  1.00  9.71           N  
ATOM   4361  CA  SER A 572      -7.496 -40.475   6.408  1.00  9.39           C  
ATOM   4362  C   SER A 572      -7.625 -41.071   5.001  1.00 10.64           C  
ATOM   4363  O   SER A 572      -7.235 -42.220   4.775  1.00 10.22           O  
ATOM   4364  CB  SER A 572      -8.747 -40.635   7.160  1.00  9.67           C  
ATOM   4365  OG  SER A 572      -8.599 -40.351   8.561  1.00 10.52           O  
ATOM   4366  N   ASP A 573      -8.222 -40.338   4.062  1.00 10.84           N  
ATOM   4367  CA  ASP A 573      -8.350 -40.845   2.698  1.00 10.92           C  
ATOM   4368  C   ASP A 573      -6.980 -41.093   2.083  1.00 11.90           C  
ATOM   4369  O   ASP A 573      -6.812 -42.108   1.366  1.00 11.78           O  
ATOM   4370  CB  ASP A 573      -9.143 -39.886   1.835  1.00 12.48           C  
ATOM   4371  CG  ASP A 573     -10.632 -40.100   1.936  1.00 15.48           C  
ATOM   4372  OD1 ASP A 573     -11.082 -41.085   2.507  1.00 18.73           O  
ATOM   4373  OD2 ASP A 573     -11.367 -39.253   1.331  1.00 17.20           O  
ATOM   4374  N   ALA A 574      -5.983 -40.211   2.247  1.00 11.06           N  
ATOM   4375  CA  ALA A 574      -4.644 -40.437   1.759  1.00 11.36           C  
ATOM   4376  C   ALA A 574      -4.050 -41.697   2.382  1.00 11.45           C  
ATOM   4377  O   ALA A 574      -3.410 -42.493   1.694  1.00 12.13           O  
ATOM   4378  CB  ALA A 574      -3.778 -39.234   2.004  1.00 11.86           C  
ATOM   4379  N   ILE A 575      -4.201 -41.870   3.700  1.00 10.16           N  
ATOM   4380  CA  ILE A 575      -3.673 -43.025   4.385  1.00 10.38           C  
ATOM   4381  C   ILE A 575      -4.278 -44.268   3.742  1.00 10.87           C  
ATOM   4382  O   ILE A 575      -3.553 -45.255   3.539  1.00 11.31           O  
ATOM   4383  CB  ILE A 575      -3.959 -42.927   5.896  1.00  9.48           C  
ATOM   4384  CG1 ILE A 575      -3.154 -41.780   6.534  1.00 10.01           C  
ATOM   4385  CG2 ILE A 575      -3.705 -44.259   6.603  1.00  9.27           C  
ATOM   4386  CD1 ILE A 575      -3.618 -41.412   7.935  1.00  9.99           C  
ATOM   4387  N   LEU A 576      -5.577 -44.279   3.527  1.00 10.35           N  
ATOM   4388  CA  LEU A 576      -6.291 -45.443   3.007  1.00 10.72           C  
ATOM   4389  C   LEU A 576      -5.902 -45.703   1.562  1.00 11.57           C  
ATOM   4390  O   LEU A 576      -5.875 -46.879   1.157  1.00 12.38           O  
ATOM   4391  CB  LEU A 576      -7.791 -45.268   3.151  1.00 11.09           C  
ATOM   4392  CG  LEU A 576      -8.270 -45.348   4.598  1.00 12.13           C  
ATOM   4393  CD1 LEU A 576      -9.700 -44.837   4.695  1.00 13.09           C  
ATOM   4394  CD2 LEU A 576      -8.119 -46.757   5.162  1.00 12.80           C  
ATOM   4395  N   GLU A 577      -5.578 -44.684   0.788  1.00 12.01           N  
ATOM   4396  CA  GLU A 577      -5.108 -44.898  -0.576  1.00 15.10           C  
ATOM   4397  C   GLU A 577      -3.789 -45.643  -0.546  1.00 15.68           C  
ATOM   4398  O   GLU A 577      -3.562 -46.568  -1.334  1.00 14.97           O  
ATOM   4399  CB  GLU A 577      -4.910 -43.586  -1.326  1.00 19.86           C  
ATOM   4400  CG  GLU A 577      -6.253 -42.936  -1.617  1.00 27.12           C  
ATOM   4401  CD  GLU A 577      -6.258 -41.702  -2.493  1.00 37.99           C  
ATOM   4402  OE1 GLU A 577      -5.198 -41.403  -3.107  1.00 42.88           O  
ATOM   4403  OE2 GLU A 577      -7.354 -41.076  -2.550  1.00 48.50           O  
ATOM   4404  N   ASP A 578      -2.861 -45.245   0.340  1.00 12.71           N  
ATOM   4405  CA  ASP A 578      -1.587 -45.925   0.467  1.00 14.18           C  
ATOM   4406  C   ASP A 578      -1.782 -47.338   0.987  1.00 14.94           C  
ATOM   4407  O   ASP A 578      -1.106 -48.257   0.492  1.00 17.55           O  
ATOM   4408  CB  ASP A 578      -0.615 -45.128   1.300  1.00 15.85           C  
ATOM   4409  CG  ASP A 578      -0.098 -43.887   0.619  1.00 19.81           C  
ATOM   4410  OD1 ASP A 578      -0.230 -43.769  -0.644  1.00 21.89           O  
ATOM   4411  OD2 ASP A 578       0.400 -43.007   1.340  1.00 17.32           O  
ATOM   4412  N   TYR A 579      -2.687 -47.575   1.922  1.00 13.46           N  
ATOM   4413  CA  TYR A 579      -2.976 -48.929   2.338  1.00 14.22           C  
ATOM   4414  C   TYR A 579      -3.411 -49.755   1.116  1.00 15.47           C  
ATOM   4415  O   TYR A 579      -2.984 -50.912   0.992  1.00 17.79           O  
ATOM   4416  CB  TYR A 579      -4.078 -48.887   3.401  1.00 13.15           C  
ATOM   4417  CG  TYR A 579      -4.507 -50.237   3.932  1.00 13.36           C  
ATOM   4418  CD1 TYR A 579      -5.516 -50.934   3.300  1.00 16.07           C  
ATOM   4419  CD2 TYR A 579      -3.907 -50.800   5.042  1.00 14.52           C  
ATOM   4420  CE1 TYR A 579      -5.929 -52.175   3.746  1.00 15.80           C  
ATOM   4421  CE2 TYR A 579      -4.324 -52.037   5.524  1.00 16.41           C  
ATOM   4422  CZ  TYR A 579      -5.322 -52.724   4.857  1.00 15.96           C  
ATOM   4423  OH  TYR A 579      -5.748 -53.935   5.319  1.00 20.13           O  
ATOM   4424  N   ALA A 580      -4.326 -49.232   0.281  1.00 15.89           N  
ATOM   4425  CA  ALA A 580      -4.900 -50.005  -0.821  1.00 18.15           C  
ATOM   4426  C   ALA A 580      -3.827 -50.344  -1.846  1.00 23.27           C  
ATOM   4427  O   ALA A 580      -3.886 -51.419  -2.451  1.00 24.12           O  
ATOM   4428  CB  ALA A 580      -6.003 -49.237  -1.485  1.00 18.96           C  
ATOM   4429  N   SER A 581      -2.878 -49.425  -2.051  1.00 24.72           N  
ATOM   4430  CA  SER A 581      -1.904 -49.530  -3.128  1.00 27.86           C  
ATOM   4431  C   SER A 581      -0.723 -50.403  -2.722  1.00 32.66           C  
ATOM   4432  O   SER A 581      -0.014 -50.902  -3.597  1.00 38.70           O  
ATOM   4433  CB  SER A 581      -1.443 -48.177  -3.562  1.00 28.36           C  
ATOM   4434  OG  SER A 581      -0.501 -47.653  -2.635  1.00 30.18           O  
ATOM   4435  N   MET A 582      -0.520 -50.625  -1.420  1.00 35.09           N  
ATOM   4436  CA  MET A 582       0.616 -51.393  -0.941  1.00 42.57           C  
ATOM   4437  C   MET A 582       0.152 -52.802  -0.567  1.00 53.22           C  
ATOM   4438  O   MET A 582       0.703 -53.418   0.347  1.00 55.70           O  
ATOM   4439  CB  MET A 582       1.293 -50.675   0.237  1.00 43.07           C  
ATOM   4440  CG  MET A 582       1.906 -49.345  -0.178  1.00 46.10           C  
ATOM   4441  SD  MET A 582       2.490 -48.291   1.165  1.00 47.26           S  
ATOM   4442  CE  MET A 582       2.877 -46.822   0.199  1.00 43.81           C  
ATOM   4443  N   GLN A 583      -0.861 -53.294  -1.298  1.00 56.16           N  
ATOM   4444  CA  GLN A 583      -1.399 -54.633  -1.122  1.00 65.73           C  
ATOM   4445  C   GLN A 583      -0.888 -55.516  -2.273  1.00 70.44           C  
ATOM   4446  O   GLN A 583       0.022 -56.331  -2.007  1.00 75.01           O  
ATOM   4447  CB  GLN A 583      -2.931 -54.641  -1.124  1.00 65.67           C  
ATOM   4448  CG  GLN A 583      -3.574 -53.796  -0.028  1.00 68.91           C  
ATOM   4449  CD  GLN A 583      -3.258 -54.253   1.384  1.00 69.69           C  
ATOM   4450  OE1 GLN A 583      -3.957 -55.101   1.953  1.00 70.35           O  
ATOM   4451  NE2 GLN A 583      -2.242 -53.652   1.995  1.00 66.40           N  
ATOM   4452  OXT GLN A 583      -1.413 -55.345  -3.398  1.00 74.94           O  
HETATM 4453  C1  NAG A 603     -27.517 -19.867   0.525  1.00 10.68           C  
HETATM 4454  C2  NAG A 603     -27.011 -18.514   0.048  1.00 11.33           C  
HETATM 4455  C3  NAG A 603     -27.452 -18.287  -1.385  1.00 10.99           C  
HETATM 4456  C4  NAG A 603     -27.089 -19.472  -2.254  1.00 10.76           C  
HETATM 4457  C5  NAG A 603     -27.518 -20.796  -1.658  1.00 10.78           C  
HETATM 4458  C6  NAG A 603     -27.029 -22.011  -2.398  1.00 11.36           C  
HETATM 4459  C7  NAG A 603     -26.941 -16.989   2.005  1.00 12.46           C  
HETATM 4460  C8  NAG A 603     -27.561 -15.770   2.641  1.00 12.68           C  
HETATM 4461  N2  NAG A 603     -27.518 -17.447   0.883  1.00 11.47           N  
HETATM 4462  O3  NAG A 603     -26.844 -17.092  -1.886  1.00 12.39           O  
HETATM 4463  O4  NAG A 603     -27.773 -19.303  -3.504  1.00 12.08           O  
HETATM 4464  O5  NAG A 603     -26.987 -20.892  -0.308  1.00 10.81           O  
HETATM 4465  O6  NAG A 603     -25.637 -22.055  -2.419  1.00 13.47           O  
HETATM 4466  O7  NAG A 603     -25.908 -17.520   2.453  1.00 11.89           O  
HETATM 4467  C1  NAG A 604      -9.136   0.619   4.244  1.00 16.91           C  
HETATM 4468  C2  NAG A 604      -9.772   0.563   2.858  1.00 17.44           C  
HETATM 4469  C3  NAG A 604      -8.795   1.114   1.819  1.00 16.13           C  
HETATM 4470  C4  NAG A 604      -8.239   2.451   2.267  1.00 17.30           C  
HETATM 4471  C5  NAG A 604      -7.631   2.369   3.669  1.00 18.45           C  
HETATM 4472  C6  NAG A 604      -7.152   3.712   4.203  1.00 22.48           C  
HETATM 4473  C7  NAG A 604     -11.405  -1.130   2.602  1.00 23.73           C  
HETATM 4474  C8  NAG A 604     -11.721  -2.573   2.372  1.00 27.21           C  
HETATM 4475  N2  NAG A 604     -10.125  -0.804   2.556  1.00 18.78           N  
HETATM 4476  O3  NAG A 604      -9.515   1.231   0.589  1.00 15.98           O  
HETATM 4477  O4  NAG A 604      -7.220   2.754   1.320  1.00 17.83           O  
HETATM 4478  O5  NAG A 604      -8.656   1.917   4.574  1.00 16.46           O  
HETATM 4479  O6  NAG A 604      -8.238   4.589   4.167  1.00 28.48           O  
HETATM 4480  O7  NAG A 604     -12.267  -0.305   2.874  1.00 31.81           O  
HETATM 4481  C1  NAG A 605      14.674 -20.142   2.118  1.00 21.26           C  
HETATM 4482  C2  NAG A 605      15.377 -21.302   1.406  1.00 19.67           C  
HETATM 4483  C3  NAG A 605      15.242 -21.132  -0.098  1.00 22.28           C  
HETATM 4484  C4  NAG A 605      13.800 -20.859  -0.487  1.00 21.74           C  
HETATM 4485  C5  NAG A 605      13.234 -19.661   0.272  1.00 20.29           C  
HETATM 4486  C6  NAG A 605      11.781 -19.345   0.003  1.00 19.33           C  
HETATM 4487  C7  NAG A 605      17.136 -22.359   2.752  1.00 23.95           C  
HETATM 4488  C8  NAG A 605      18.614 -22.539   2.957  1.00 25.75           C  
HETATM 4489  N2  NAG A 605      16.750 -21.513   1.796  1.00 21.07           N  
HETATM 4490  O3  NAG A 605      15.696 -22.332  -0.710  1.00 21.71           O  
HETATM 4491  O4  NAG A 605      13.768 -20.564  -1.878  1.00 26.65           O  
HETATM 4492  O5  NAG A 605      13.353 -19.966   1.673  1.00 19.22           O  
HETATM 4493  O6  NAG A 605      10.885 -20.456   0.224  1.00 21.63           O  
HETATM 4494  O7  NAG A 605      16.309 -22.986   3.409  1.00 24.36           O  
HETATM 4495  PA  FAD A 600      -6.388 -32.200  20.772  1.00  6.82           P  
HETATM 4496  O1A FAD A 600      -5.860 -31.286  21.796  1.00  7.70           O  
HETATM 4497  O2A FAD A 600      -7.842 -32.260  20.563  1.00  6.96           O  
HETATM 4498  O5B FAD A 600      -5.929 -33.696  21.095  1.00  6.25           O  
HETATM 4499  C5B FAD A 600      -4.561 -34.031  21.443  1.00  6.28           C  
HETATM 4500  C4B FAD A 600      -4.699 -35.199  22.391  1.00  6.23           C  
HETATM 4501  O4B FAD A 600      -3.374 -35.727  22.613  1.00  6.48           O  
HETATM 4502  C3B FAD A 600      -5.319 -34.917  23.755  1.00  6.71           C  
HETATM 4503  O3B FAD A 600      -6.443 -35.729  24.074  1.00  7.14           O  
HETATM 4504  C2B FAD A 600      -4.129 -35.034  24.707  1.00  6.50           C  
HETATM 4505  O2B FAD A 600      -4.476 -35.393  26.016  1.00  6.51           O  
HETATM 4506  C1B FAD A 600      -3.301 -36.086  24.002  1.00  6.28           C  
HETATM 4507  N9A FAD A 600      -1.906 -36.174  24.363  1.00  5.98           N  
HETATM 4508  C8A FAD A 600      -1.077 -35.151  24.698  1.00  6.25           C  
HETATM 4509  N7A FAD A 600       0.184 -35.531  24.817  1.00  6.60           N  
HETATM 4510  C5A FAD A 600       0.140 -36.905  24.549  1.00  5.97           C  
HETATM 4511  C6A FAD A 600       1.171 -37.878  24.444  1.00  6.35           C  
HETATM 4512  N6A FAD A 600       2.479 -37.617  24.536  1.00  6.87           N  
HETATM 4513  N1A FAD A 600       0.800 -39.137  24.129  1.00  6.60           N  
HETATM 4514  C2A FAD A 600      -0.520 -39.375  23.995  1.00  5.91           C  
HETATM 4515  N3A FAD A 600      -1.572 -38.540  24.001  1.00  6.88           N  
HETATM 4516  C4A FAD A 600      -1.132 -37.302  24.280  1.00  6.54           C  
HETATM 4517  N1  FAD A 600     -12.147 -24.806  18.597  1.00  8.73           N  
HETATM 4518  C2  FAD A 600     -13.370 -24.486  18.054  1.00  7.78           C  
HETATM 4519  O2  FAD A 600     -13.660 -24.726  16.865  1.00  8.01           O  
HETATM 4520  N3  FAD A 600     -14.329 -23.803  18.785  1.00  7.56           N  
HETATM 4521  C4  FAD A 600     -14.152 -23.309  20.070  1.00  7.96           C  
HETATM 4522  O4  FAD A 600     -15.097 -22.766  20.659  1.00  8.89           O  
HETATM 4523  C4X FAD A 600     -12.896 -23.664  20.652  1.00  8.36           C  
HETATM 4524  N5  FAD A 600     -12.641 -23.230  21.914  1.00  8.82           N  
HETATM 4525  C5X FAD A 600     -11.477 -23.708  22.520  1.00  7.76           C  
HETATM 4526  C6  FAD A 600     -11.233 -23.402  23.876  1.00  8.80           C  
HETATM 4527  C7  FAD A 600     -10.199 -23.979  24.572  1.00  7.82           C  
HETATM 4528  C7M FAD A 600     -10.038 -23.700  26.043  1.00  8.67           C  
HETATM 4529  C8  FAD A 600      -9.290 -24.831  23.907  1.00  7.67           C  
HETATM 4530  C8M FAD A 600      -8.157 -25.491  24.629  1.00  7.73           C  
HETATM 4531  C9  FAD A 600      -9.453 -25.039  22.544  1.00  8.36           C  
HETATM 4532  C9A FAD A 600     -10.540 -24.506  21.823  1.00  8.30           C  
HETATM 4533  N10 FAD A 600     -10.798 -24.807  20.479  1.00  7.91           N  
HETATM 4534  C10 FAD A 600     -11.981 -24.461  19.864  1.00  8.25           C  
HETATM 4535  C1' FAD A 600      -9.795 -25.520  19.673  1.00  8.08           C  
HETATM 4536  C2' FAD A 600     -10.001 -26.997  19.452  1.00  7.40           C  
HETATM 4537  O2' FAD A 600     -10.574 -27.575  20.608  1.00  7.94           O  
HETATM 4538  C3' FAD A 600      -8.627 -27.624  19.199  1.00  7.45           C  
HETATM 4539  O3' FAD A 600      -7.902 -26.868  18.230  1.00  8.45           O  
HETATM 4540  C4' FAD A 600      -8.658 -29.079  18.723  1.00  7.49           C  
HETATM 4541  O4' FAD A 600      -9.297 -29.885  19.722  1.00  7.78           O  
HETATM 4542  C5' FAD A 600      -7.261 -29.546  18.449  1.00  7.08           C  
HETATM 4543  O5' FAD A 600      -7.344 -30.884  17.918  1.00  6.51           O  
HETATM 4544  P   FAD A 600      -6.018 -31.760  17.876  1.00  6.84           P  
HETATM 4545  O1P FAD A 600      -6.429 -33.106  17.393  1.00  7.37           O  
HETATM 4546  O2P FAD A 600      -4.911 -31.034  17.230  1.00  6.99           O  
HETATM 4547  O3P FAD A 600      -5.553 -31.856  19.448  1.00  6.40           O  
HETATM 4548  C1  GOL A 701      11.887 -50.212  27.081  1.00111.60           C  
HETATM 4549  O1  GOL A 701      10.999 -50.269  28.198  1.00120.20           O  
HETATM 4550  C2  GOL A 701      12.983 -49.177  27.276  1.00113.18           C  
HETATM 4551  O2  GOL A 701      12.682 -48.303  28.367  1.00119.65           O  
HETATM 4552  C3  GOL A 701      13.248 -48.340  26.043  1.00109.07           C  
HETATM 4553  O3  GOL A 701      14.606 -47.911  25.978  1.00107.47           O  
HETATM 4554  C1  PEG A 702     -10.787   4.789  15.774  1.00 33.96           C  
HETATM 4555  O1  PEG A 702     -11.738   5.215  14.821  1.00 31.12           O  
HETATM 4556  C2  PEG A 702     -11.361   4.658  17.126  1.00 35.82           C  
HETATM 4557  O2  PEG A 702     -10.693   5.534  18.015  1.00 37.78           O  
HETATM 4558  C3  PEG A 702     -11.572   6.449  18.658  1.00 30.22           C  
HETATM 4559  C4  PEG A 702     -12.053   5.919  19.939  1.00 26.79           C  
HETATM 4560  O4  PEG A 702     -13.189   5.007  19.843  1.00 29.18           O  
HETATM 4561 CL    CL A 703     -29.158 -34.392  18.334  1.00 18.54          CL  
HETATM 4562  C1  NAG A 704      11.763  -8.050  31.850  1.00 13.21           C  
HETATM 4563  C2  NAG A 704      11.486  -6.610  31.449  1.00 12.87           C  
HETATM 4564  C3  NAG A 704      12.743  -6.057  30.809  1.00 12.47           C  
HETATM 4565  C4  NAG A 704      13.907  -6.158  31.781  1.00 13.32           C  
HETATM 4566  C5  NAG A 704      14.066  -7.597  32.281  1.00 15.06           C  
HETATM 4567  C6  NAG A 704      15.033  -7.764  33.439  1.00 15.41           C  
HETATM 4568  C7  NAG A 704       9.135  -6.181  30.944  1.00 12.80           C  
HETATM 4569  C8  NAG A 704       8.022  -6.280  29.945  1.00 15.76           C  
HETATM 4570  N2  NAG A 704      10.341  -6.550  30.547  1.00 12.33           N  
HETATM 4571  O3  NAG A 704      12.503  -4.706  30.403  1.00 13.69           O  
HETATM 4572  O4  NAG A 704      15.081  -5.755  31.081  1.00 14.53           O  
HETATM 4573  O5  NAG A 704      12.820  -8.082  32.800  1.00 13.69           O  
HETATM 4574  O6  NAG A 704      15.259  -9.161  33.707  1.00 17.87           O  
HETATM 4575  O7  NAG A 704       8.885  -5.862  32.111  1.00 15.11           O  
HETATM 4576  C1  NAG A 705      15.843  -4.778  31.714  1.00 13.87           C  
HETATM 4577  C2  NAG A 705      17.167  -4.607  30.973  1.00 14.35           C  
HETATM 4578  C3  NAG A 705      17.997  -3.522  31.658  1.00 14.16           C  
HETATM 4579  C4  NAG A 705      17.195  -2.259  31.953  1.00 12.93           C  
HETATM 4580  C5  NAG A 705      15.823  -2.569  32.545  1.00 12.75           C  
HETATM 4581  C6  NAG A 705      14.917  -1.358  32.597  1.00 13.37           C  
HETATM 4582  C7  NAG A 705      18.391  -6.602  31.844  1.00 19.36           C  
HETATM 4583  C8  NAG A 705      19.152  -7.826  31.440  1.00 20.96           C  
HETATM 4584  N2  NAG A 705      17.914  -5.847  30.846  1.00 16.80           N  
HETATM 4585  O3  NAG A 705      19.108  -3.226  30.826  1.00 16.76           O  
HETATM 4586  O4  NAG A 705      17.911  -1.508  32.925  1.00 14.57           O  
HETATM 4587  O5  NAG A 705      15.162  -3.539  31.716  1.00 12.65           O  
HETATM 4588  O6  NAG A 705      13.699  -1.605  33.287  1.00 14.24           O  
HETATM 4589  O7  NAG A 705      18.233  -6.317  33.024  1.00 19.17           O  
HETATM 4590  C6  BMA A 706      21.075   0.895  30.467  1.00 31.67           C  
HETATM 4591  C5  BMA A 706      19.807   1.056  31.276  1.00 27.70           C  
HETATM 4592  C4  BMA A 706      19.975   2.082  32.407  1.00 25.46           C  
HETATM 4593  C3  BMA A 706      18.867   2.037  33.441  1.00 21.44           C  
HETATM 4594  C2  BMA A 706      18.463   0.610  33.810  1.00 19.42           C  
HETATM 4595  C1  BMA A 706      18.272  -0.217  32.561  1.00 17.52           C  
HETATM 4596  O5  BMA A 706      19.479  -0.239  31.813  1.00 21.22           O  
HETATM 4597  O2  BMA A 706      19.393  -0.028  34.681  1.00 16.22           O  
HETATM 4598  O3  BMA A 706      19.333   2.736  34.594  1.00 19.57           O  
HETATM 4599  O4  BMA A 706      19.995   3.400  31.852  1.00 29.02           O  
HETATM 4600  O6  BMA A 706      20.997  -0.126  29.464  1.00 38.24           O  
HETATM 4601  C1  MAN A 707      18.707   3.919  34.994  1.00 20.89           C  
HETATM 4602  C2  MAN A 707      19.644   4.573  36.001  1.00 21.08           C  
HETATM 4603  C3  MAN A 707      19.687   3.710  37.265  1.00 19.89           C  
HETATM 4604  C4  MAN A 707      18.300   3.579  37.842  1.00 21.72           C  
HETATM 4605  C5  MAN A 707      17.309   3.048  36.847  1.00 22.90           C  
HETATM 4606  C6  MAN A 707      15.883   3.268  37.355  1.00 23.20           C  
HETATM 4607  O2  MAN A 707      19.158   5.883  36.248  1.00 22.52           O  
HETATM 4608  O3  MAN A 707      20.557   4.282  38.276  1.00 20.40           O  
HETATM 4609  O4  MAN A 707      18.339   2.661  38.940  1.00 18.57           O  
HETATM 4610  O5  MAN A 707      17.403   3.710  35.532  1.00 22.17           O  
HETATM 4611  O6  MAN A 707      15.016   2.354  36.791  1.00 28.34           O  
HETATM 4612  C1  MAN A 708      22.019  -0.053  28.503  1.00 41.95           C  
HETATM 4613  C2  MAN A 708      21.764  -1.068  27.437  1.00 43.94           C  
HETATM 4614  C3  MAN A 708      22.165  -2.437  27.923  1.00 43.24           C  
HETATM 4615  C4  MAN A 708      23.537  -2.412  28.578  1.00 43.18           C  
HETATM 4616  C5  MAN A 708      23.610  -1.337  29.651  1.00 40.89           C  
HETATM 4617  C6  MAN A 708      24.968  -1.175  30.281  1.00 42.08           C  
HETATM 4618  O2  MAN A 708      22.444  -0.677  26.245  1.00 41.60           O  
HETATM 4619  O3  MAN A 708      22.148  -3.338  26.821  1.00 45.83           O  
HETATM 4620  O4  MAN A 708      23.775  -3.667  29.185  1.00 42.37           O  
HETATM 4621  O5  MAN A 708      23.316  -0.087  29.049  1.00 36.28           O  
HETATM 4622  O6  MAN A 708      24.932  -0.074  31.193  1.00 45.61           O  
HETATM 4623  C1  MAN A 709      20.127   6.742  36.789  1.00 24.47           C  
HETATM 4624  C2  MAN A 709      19.329   7.902  37.349  1.00 23.79           C  
HETATM 4625  C3  MAN A 709      18.664   8.671  36.227  1.00 27.92           C  
HETATM 4626  C4  MAN A 709      19.715   9.073  35.201  1.00 31.08           C  
HETATM 4627  C5  MAN A 709      20.519   7.896  34.703  1.00 31.30           C  
HETATM 4628  C6  MAN A 709      21.672   8.361  33.826  1.00 33.37           C  
HETATM 4629  O2  MAN A 709      20.227   8.745  38.126  1.00 20.76           O  
HETATM 4630  O3  MAN A 709      18.027   9.803  36.822  1.00 30.18           O  
HETATM 4631  O4  MAN A 709      19.150   9.633  34.009  1.00 34.08           O  
HETATM 4632  O5  MAN A 709      21.078   7.166  35.813  1.00 25.76           O  
HETATM 4633  O6  MAN A 709      22.272   7.308  33.113  1.00 34.72           O  
HETATM 4634  C1  MAN A 710      20.077   8.688  39.517  1.00 20.92           C  
HETATM 4635  C2  MAN A 710      20.694   9.957  40.035  1.00 21.04           C  
HETATM 4636  C3  MAN A 710      22.216   9.908  39.883  1.00 19.98           C  
HETATM 4637  C4  MAN A 710      22.827   8.646  40.477  1.00 19.57           C  
HETATM 4638  C5  MAN A 710      22.122   7.378  39.932  1.00 19.18           C  
HETATM 4639  C6  MAN A 710      22.589   6.113  40.660  1.00 20.78           C  
HETATM 4640  O2  MAN A 710      20.275  10.105  41.405  1.00 23.60           O  
HETATM 4641  O3  MAN A 710      22.758  11.066  40.501  1.00 17.76           O  
HETATM 4642  O4  MAN A 710      24.232   8.556  40.167  1.00 18.40           O  
HETATM 4643  O5  MAN A 710      20.707   7.517  40.127  1.00 19.09           O  
HETATM 4644  O6  MAN A 710      22.309   6.139  42.069  1.00 22.61           O  
HETATM 4645  O   HOH C   1       7.522 -23.653  28.204  1.00  8.29           O  
HETATM 4646  O   HOH C   2      -4.424 -26.472  17.649  1.00  8.72           O  
HETATM 4647  O   HOH C   3      -1.466 -29.300  22.228  1.00  7.85           O  
HETATM 4648  O   HOH C   4      -5.816 -27.477  22.077  1.00  7.50           O  
HETATM 4649  O   HOH C   5     -17.303 -17.880  25.937  1.00 17.10           O  
HETATM 4650  O   HOH C   6      -3.609 -28.967  18.418  1.00  7.81           O  
HETATM 4651  O   HOH C   7       7.746 -14.252  24.426  1.00 10.02           O  
HETATM 4652  O   HOH C   8      -1.963 -31.754  23.860  1.00  7.69           O  
HETATM 4653  O   HOH C   9     -27.329 -24.558  13.876  1.00 11.11           O  
HETATM 4654  O   HOH C  10      -8.548 -37.558  31.433  1.00  8.35           O  
HETATM 4655  O   HOH C  11     -25.492 -17.999  26.389  1.00 10.53           O  
HETATM 4656  O   HOH C  12     -36.091 -24.094  21.736  1.00 17.96           O  
HETATM 4657  O   HOH C  13     -15.356 -28.805  29.919  1.00 11.01           O  
HETATM 4658  O   HOH C  14      -3.972 -30.375  34.877  1.00 15.69           O  
HETATM 4659  O   HOH C  15      -6.005 -35.779  18.462  1.00  7.58           O  
HETATM 4660  O   HOH C  16      10.765 -39.183  33.676  1.00  9.22           O  
HETATM 4661  O   HOH C  17     -15.219 -24.424  14.322  1.00  8.87           O  
HETATM 4662  O   HOH C  18     -14.460 -25.940  29.739  1.00  9.63           O  
HETATM 4663  O   HOH C  19     -18.055 -27.431  29.558  1.00 12.81           O  
HETATM 4664  O   HOH C  20     -27.055 -19.522  24.393  1.00 11.38           O  
HETATM 4665  O   HOH C  21      -4.390 -25.629  23.450  1.00  7.91           O  
HETATM 4666  O   HOH C  22     -36.243 -16.049  23.360  1.00 14.02           O  
HETATM 4667  O   HOH C  23     -32.838 -26.212  16.425  1.00 13.45           O  
HETATM 4668  O   HOH C  24     -25.217 -21.710  19.387  1.00  9.51           O  
HETATM 4669  O   HOH C  25      -1.849 -26.793  23.473  1.00  8.73           O  
HETATM 4670  O   HOH C  26      -3.108 -23.842  21.627  1.00  8.47           O  
HETATM 4671  O   HOH C  27     -23.975 -19.987  21.016  1.00  9.37           O  
HETATM 4672  O   HOH C  28     -27.590 -20.307  20.065  1.00  9.67           O  
HETATM 4673  O   HOH C  29     -19.820 -21.179  21.389  1.00 10.09           O  
HETATM 4674  O   HOH C  30     -16.371 -31.472  18.805  1.00 10.54           O  
HETATM 4675  O   HOH C  31       8.147 -27.734  30.650  1.00  8.56           O  
HETATM 4676  O   HOH C  32     -23.278 -16.352  26.955  1.00 11.41           O  
HETATM 4677  O   HOH C  33      -4.061 -29.315  21.131  1.00  7.42           O  
HETATM 4678  O   HOH C  34      -4.723 -31.441  24.226  1.00  7.00           O  
HETATM 4679  O   HOH C  35      11.520 -33.294  28.691  1.00  9.01           O  
HETATM 4680  O   HOH C  36     -15.717 -18.082  11.156  1.00 10.01           O  
HETATM 4681  O   HOH C  37     -28.084 -11.394  29.178  1.00 11.21           O  
HETATM 4682  O   HOH C  38     -25.861 -16.716  10.673  1.00  9.84           O  
HETATM 4683  O   HOH C  39       5.663 -40.692   6.288  1.00 11.52           O  
HETATM 4684  O   HOH C  40      -2.727 -46.339  31.986  1.00  9.59           O  
HETATM 4685  O   HOH C  41       2.462 -17.569  18.170  1.00 10.27           O  
HETATM 4686  O   HOH C  42      16.670 -35.857  32.325  1.00 23.26           O  
HETATM 4687  O   HOH C  43     -22.558 -40.762  20.742  1.00 12.63           O  
HETATM 4688  O   HOH C  44     -11.335 -17.816  16.289  1.00  9.43           O  
HETATM 4689  O   HOH C  45     -26.288 -18.728  21.885  1.00  9.65           O  
HETATM 4690  O   HOH C  46     -16.065 -12.380  27.654  1.00 11.74           O  
HETATM 4691  O   HOH C  47     -22.668 -11.449   9.464  1.00  9.71           O  
HETATM 4692  O   HOH C  48       7.447 -33.133  26.749  1.00 12.16           O  
HETATM 4693  O   HOH C  49       5.844 -12.215  24.736  1.00  9.44           O  
HETATM 4694  O   HOH C  50     -11.992  -4.784  36.159  1.00 12.37           O  
HETATM 4695  O   HOH C  51     -23.388 -20.662  10.860  1.00 10.50           O  
HETATM 4696  O   HOH C  52      -0.622 -13.462  18.906  1.00 10.28           O  
HETATM 4697  O   HOH C  53      -0.764 -25.457  21.238  1.00  9.20           O  
HETATM 4698  O   HOH C  54     -15.870 -26.983  32.463  1.00  8.88           O  
HETATM 4699  O   HOH C  55      -1.277 -21.888  22.363  1.00 10.24           O  
HETATM 4700  O   HOH C  56      -1.259 -46.176   4.862  1.00 11.67           O  
HETATM 4701  O   HOH C  57     -26.124 -20.817  11.448  1.00 11.40           O  
HETATM 4702  O   HOH C  58     -24.433 -16.309   4.411  1.00 12.25           O  
HETATM 4703  O   HOH C  59     -23.440 -18.007  11.351  1.00 10.66           O  
HETATM 4704  O   HOH C  60      16.035 -40.079  20.030  1.00 13.02           O  
HETATM 4705  O   HOH C  61      -3.797 -26.962  39.051  1.00  9.66           O  
HETATM 4706  O   HOH C  62     -24.784 -18.293  18.657  1.00  9.54           O  
HETATM 4707  O   HOH C  63       1.267 -11.527  18.914  1.00 10.03           O  
HETATM 4708  O   HOH C  64     -14.003  -3.334   5.711  1.00 14.84           O  
HETATM 4709  O   HOH C  65       3.431 -25.816  34.684  1.00 11.14           O  
HETATM 4710  O   HOH C  66       3.792 -47.028  31.902  1.00 12.28           O  
HETATM 4711  O   HOH C  67     -27.898 -21.797  13.345  1.00 11.13           O  
HETATM 4712  O   HOH C  68     -28.141   0.751  16.434  1.00 10.43           O  
HETATM 4713  O   HOH C  69       3.493 -29.605   2.094  1.00 12.20           O  
HETATM 4714  O   HOH C  70       7.605 -53.258  25.183  1.00 12.32           O  
HETATM 4715  O   HOH C  71      -6.060 -25.702  19.904  1.00  9.90           O  
HETATM 4716  O   HOH C  72     -20.555 -20.605  28.176  1.00 22.11           O  
HETATM 4717  O   HOH C  73     -24.058 -39.758  22.858  1.00 14.13           O  
HETATM 4718  O   HOH C  74     -30.718  -7.144  12.044  1.00 24.09           O  
HETATM 4719  O   HOH C  75      -9.418  -6.988   6.294  1.00 10.76           O  
HETATM 4720  O   HOH C  76     -26.953 -18.410  13.133  1.00  9.40           O  
HETATM 4721  O   HOH C  77       1.891 -45.437  34.276  1.00 13.48           O  
HETATM 4722  O   HOH C  78       6.373 -25.593  30.886  1.00 11.51           O  
HETATM 4723  O   HOH C  79     -25.096   3.526  15.885  1.00 16.96           O  
HETATM 4724  O   HOH C  80       7.931 -13.465  16.487  1.00 10.88           O  
HETATM 4725  O   HOH C  81     -27.219 -32.984  15.249  1.00 12.23           O  
HETATM 4726  O   HOH C  82     -17.148 -19.180   6.580  1.00 11.02           O  
HETATM 4727  O   HOH C  83      13.261 -41.437  28.962  1.00 12.45           O  
HETATM 4728  O   HOH C  84       3.869 -35.559  26.029  1.00 10.83           O  
HETATM 4729  O   HOH C  85     -13.404   2.242  32.196  1.00 13.40           O  
HETATM 4730  O   HOH C  86      -1.732  -8.883  13.454  1.00  9.95           O  
HETATM 4731  O   HOH C  87     -15.981 -20.197  22.126  1.00 15.11           O  
HETATM 4732  O   HOH C  88       4.316 -57.687  17.495  1.00 11.28           O  
HETATM 4733  O   HOH C  89     -17.101 -13.548  25.495  1.00 10.73           O  
HETATM 4734  O   HOH C  90       0.475 -16.828   5.410  1.00 13.47           O  
HETATM 4735  O   HOH C  91     -10.165  -3.593   5.758  1.00 11.94           O  
HETATM 4736  O   HOH C  92      -4.511 -19.026  30.090  1.00 13.73           O  
HETATM 4737  O   HOH C  93       5.923 -45.480  32.938  1.00 10.71           O  
HETATM 4738  O   HOH C  94     -31.215 -11.046  20.166  1.00 11.60           O  
HETATM 4739  O   HOH C  95      11.827 -27.481   5.974  1.00 13.59           O  
HETATM 4740  O   HOH C  96      -3.210 -12.505  18.011  1.00 10.04           O  
HETATM 4741  O   HOH C  97     -29.981 -27.349  19.576  1.00 12.71           O  
HETATM 4742  O   HOH C  98     -11.499 -43.964  31.301  1.00 15.21           O  
HETATM 4743  O   HOH C  99       9.194 -30.521  -0.116  1.00 19.56           O  
HETATM 4744  O   HOH C 100      -5.911 -52.882  30.556  1.00 13.14           O  
HETATM 4745  O   HOH C 101       5.261  -6.556  23.619  1.00 12.69           O  
HETATM 4746  O   HOH C 102       7.758  -5.570  15.757  1.00 13.42           O  
HETATM 4747  O   HOH C 103      -4.935 -33.425  -1.661  1.00 16.74           O  
HETATM 4748  O   HOH C 104     -26.763 -14.922  12.755  1.00  9.63           O  
HETATM 4749  O   HOH C 105     -13.907 -38.760  26.877  1.00  9.38           O  
HETATM 4750  O   HOH C 106     -19.868 -32.351  36.732  1.00 17.33           O  
HETATM 4751  O   HOH C 107     -26.821 -25.485  26.487  1.00 11.58           O  
HETATM 4752  O   HOH C 108      -8.145 -19.352  14.834  1.00 10.20           O  
HETATM 4753  O   HOH C 109      14.749 -41.574  24.430  1.00 16.50           O  
HETATM 4754  O   HOH C 110      -3.343 -38.223  32.371  1.00 14.78           O  
HETATM 4755  O   HOH C 111      11.372 -19.084  30.621  1.00 19.53           O  
HETATM 4756  O   HOH C 112     -11.853 -23.756  -3.719  1.00 15.21           O  
HETATM 4757  O   HOH C 113     -19.040 -21.909  26.146  1.00 14.53           O  
HETATM 4758  O   HOH C 114     -12.245 -20.423  20.676  1.00 19.64           O  
HETATM 4759  O   HOH C 115     -24.531 -27.320  26.752  1.00 11.14           O  
HETATM 4760  O   HOH C 116      -2.232 -10.012  18.681  1.00 11.17           O  
HETATM 4761  O   HOH C 117     -11.021   3.475  24.986  1.00 12.22           O  
HETATM 4762  O   HOH C 118       9.000 -29.197  19.518  1.00 12.96           O  
HETATM 4763  O   HOH C 119     -31.629 -23.147   4.033  1.00 17.62           O  
HETATM 4764  O   HOH C 120     -32.241 -19.770   9.351  1.00 15.40           O  
HETATM 4765  O   HOH C 121       4.956 -29.275  24.909  1.00 18.77           O  
HETATM 4766  O   HOH C 122      -8.396  -8.670  29.349  1.00 12.82           O  
HETATM 4767  O   HOH C 123     -13.559 -12.894   6.447  1.00 12.93           O  
HETATM 4768  O   HOH C 124       0.834 -26.511  34.539  1.00 14.86           O  
HETATM 4769  O   HOH C 125     -25.451 -19.434  28.768  1.00 15.95           O  
HETATM 4770  O   HOH C 126      19.031 -33.995  27.594  1.00 16.32           O  
HETATM 4771  O   HOH C 127      -9.841 -50.665  23.608  1.00 15.99           O  
HETATM 4772  O   HOH C 128     -32.813 -26.855  19.956  1.00 15.97           O  
HETATM 4773  O   HOH C 129     -18.498   0.726  26.514  1.00 11.37           O  
HETATM 4774  O   HOH C 130     -12.196 -39.770   4.953  1.00 16.22           O  
HETATM 4775  O   HOH C 131       6.729 -25.816  11.302  1.00 12.60           O  
HETATM 4776  O   HOH C 132      -0.455 -40.653   1.197  1.00 18.63           O  
HETATM 4777  O   HOH C 133     -32.349  -0.608  21.039  1.00 14.15           O  
HETATM 4778  O   HOH C 134       5.930  -5.348  19.544  1.00 18.34           O  
HETATM 4779  O   HOH C 135      18.591 -27.374  22.717  1.00 16.72           O  
HETATM 4780  O   HOH C 136       9.380  -7.769  15.154  1.00 15.85           O  
HETATM 4781  O   HOH C 137     -36.347 -15.777  20.617  1.00 13.53           O  
HETATM 4782  O   HOH C 138      -0.797 -16.286  12.236  1.00 10.45           O  
HETATM 4783  O   HOH C 139       1.369 -33.742  26.824  1.00  9.60           O  
HETATM 4784  O   HOH C 140       9.222 -24.667  10.433  1.00 16.11           O  
HETATM 4785  O   HOH C 141      -9.909 -27.459  38.470  1.00 11.74           O  
HETATM 4786  O   HOH C 142      16.025 -26.484  23.344  1.00 15.08           O  
HETATM 4787  O   HOH C 143      12.648 -42.229  26.336  1.00 15.71           O  
HETATM 4788  O   HOH C 144      13.727 -42.451  17.587  1.00 17.10           O  
HETATM 4789  O   HOH C 145      11.962 -47.696  23.592  1.00 16.08           O  
HETATM 4790  O   HOH C 146      -2.460   2.448  29.798  1.00 18.61           O  
HETATM 4791  O   HOH C 147     -18.884  -4.756  27.219  1.00 14.69           O  
HETATM 4792  O   HOH C 148      13.783 -34.650   5.414  1.00 18.34           O  
HETATM 4793  O   HOH C 149     -21.686 -39.217  16.294  1.00 12.76           O  
HETATM 4794  O   HOH C 150      -1.425 -42.182  33.929  1.00 15.51           O  
HETATM 4795  O   HOH C 151      10.385 -14.513  23.746  1.00 12.71           O  
HETATM 4796  O   HOH C 152     -30.259 -34.940  21.640  1.00 16.51           O  
HETATM 4797  O   HOH C 153      -8.853  -5.325  33.927  1.00 15.22           O  
HETATM 4798  O   HOH C 154     -25.504 -30.574  28.997  1.00 14.37           O  
HETATM 4799  O   HOH C 155     -16.416 -29.565  21.040  1.00 10.85           O  
HETATM 4800  O   HOH C 156       0.844 -17.866   8.034  1.00 13.78           O  
HETATM 4801  O   HOH C 157     -28.390 -26.165  28.662  1.00 16.76           O  
HETATM 4802  O   HOH C 158     -32.720 -15.762   9.859  1.00 18.61           O  
HETATM 4803  O   HOH C 159       2.421 -59.591  18.362  1.00 14.66           O  
HETATM 4804  O   HOH C 160      -7.848  -3.841   4.160  1.00 16.21           O  
HETATM 4805  O   HOH C 161      16.881 -26.711  31.478  1.00 25.81           O  
HETATM 4806  O   HOH C 162     -19.944 -34.929  26.322  1.00 15.08           O  
HETATM 4807  O   HOH C 163     -38.757 -16.821  14.198  1.00 15.45           O  
HETATM 4808  O   HOH C 164      -7.691   6.200  20.108  1.00 23.68           O  
HETATM 4809  O   HOH C 165      -4.203 -42.412  34.503  1.00 15.87           O  
HETATM 4810  O   HOH C 166     -17.553 -28.030  -1.337  1.00 23.69           O  
HETATM 4811  O   HOH C 167      13.805 -21.890  17.562  1.00 14.19           O  
HETATM 4812  O   HOH C 168      17.246 -12.345  11.035  1.00 17.94           O  
HETATM 4813  O   HOH C 169     -16.561 -44.624  11.515  1.00 18.00           O  
HETATM 4814  O   HOH C 170     -18.026 -20.125  24.305  1.00 14.01           O  
HETATM 4815  O   HOH C 171     -11.432 -23.704  36.813  1.00 15.32           O  
HETATM 4816  O   HOH C 172      -9.265  -6.157  29.684  1.00 14.99           O
[truncated: 46,013 more chars]
